# Supplementary material for: Nationwide analysis of antimicrobial resistance in pathogenic Escherichia coli strains isolated from diseased swine over 29 years in Japan
Source: Front Microbiol. 2023 Mar 17;14:1107566. doi: 10.3389/fmicb.2023.1107566 (PMC10065406; doi:10.3389/fmicb.2023.1107566)
Supplement: Supplementary file 1 [file Table_1.XLSX]

## Sheet: Table 1
Table 1. Serogroups of E. coli isolates from swine in Japan between 1991 and 2019.
	No. of isolates
	Reported case
O serogroupa	Diarrhea	Edema disease	Others/unknown	Total (%)
O139	40	389	12	441 (25.8)
O149	333	2	13	348 (20.4)
O116	199	32	2	233 (13.6)
OSB9	106	23	4	133 (7.8)
O8	31	9	3	43 (2.5)
O141	8	35	0	43 (2.5)
O2	9	14	11	34 (2.0)
O147	31	0	3	34 (2.0)
O9	19	2	5	26 (1.5)
O86	11	6	1	18 (1.1)
O45	13	0	4	17 (1.0)
O121	4	7	3	14 (0.8)
O142	1	4	9	14 (0.8)
O180	11	2	0	13 (0.8)
O35	11	1	0	12 (0.7)
O103	4	0	7	11 (0.6)
O157	9	2	0	11 (0.6)
O98	5	3	0	8 (0.5)
O138	8	0	0	8 (0.5)
O115	3	0	3	6 (0.4)
O15	5	0	0	5 (0.3)
O20	3	0	2	5 (0.3)
O51	1	2	2	5 (0.3)
O1	0	4	0	4 (0.2)
O7	4	0	0	4 (0.2)
O25	3	0	1	4 (0.2)
O36	3	0	1	4 (0.2)
O108	2	1	1	4 (0.2)
O159	4	0	0	4 (0.2)
O4	0	0	3	3 (0.2)
O26	2	0	1	3 (0.2)
O55	1	2	0	3 (0.2)
O64	3	0	0	3 (0.2)
O84	2	1	0	3 (0.2)
O132	2	0	1	3 (0.2)
O6	0	2	0	2 (0.1)
O16	2	0	0	2 (0.1)
O23	2	0	0	2 (0.1)
O28	1	0	1	2 (0.1)
O68	2	0	0	2 (0.1)
O76	1	0	1	2 (0.1)
O77	1	1	0	2 (0.1)
O78	1	0	1	2 (0.1)
O83	0	1	1	2 (0.1)
O112	2	0	0	2 (0.1)
O160	2	0	0	2 (0.1)
O162	1	0	1	2 (0.1)
O175	2	0	0	2 (0.1)
O10	1	0	0	1 (0.1)
O29	1	0	0	1 (0.1)
O43	1	0	0	1 (0.1)
O66	0	0	1	1 (0.1)
O75	1	0	0	1 (0.1)
O88	1	0	0	1 (0.1)
O89	0	0	1	1 (0.1)
O91	0	0	1	1 (0.1)
O114	1	0	0	1 (0.1)
O118	1	0	0	1 (0.1)
O127	0	0	1	1 (0.1)
O128	1	0	0	1 (0.1)
O154	0	0	1	1 (0.1)
O161	1	0	0	1 (0.1)
O163	1	0	0	1 (0.1)
O166	0	0	1	1 (0.1)
O174	0	0	1	1 (0.1)
O177	0	0	1	1 (0.1)
O186	1	0	0	1 (0.1)
OSB17	1	0	0	1 (0.1)
OSD10	0	0	1	1 (0.1)
OUT	88	22	27	137 (8.0)
Total	1008	567	133	1,708 (100)
a SB9, S. boydii type 9; SB17, S. boydii type 17; SD10, S. dysenteriae type 10; UT, untypable.
