# Supplementary material for: Nationwide analysis of antimicrobial resistance in pathogenic Escherichia coli strains isolated from diseased swine over 29 years in Japan
Source: Front Microbiol. 2023 Mar 17;14:1107566. doi: 10.3389/fmicb.2023.1107566 (PMC10065406; doi:10.3389/fmicb.2023.1107566)
Supplement: Supplementary file 2 [file Table_2.XLSX]

## Sheet: Table 2
Table 2. Distributions of apramycin- and/or bicozamycin-resistant isolates in each number of resistant drug class.
			No. of isolates
Resistant (R) or susceptible (S) toa				No. of resistant drug class
APM	BCM		Total (%)	0	1	2	3	4	5	6	7	8	9	10	11	12	13	14
R	R		6 (0.4)	0	0	0	3	0	1	0	2	0	0	0	0	0	0	0
R	S		108 (6.3)	0	2	2	4	11	24	45	12	7	0	1	0	0	0	0
S	R		93 (5.4)	6	8	21	10	19	8	10	6	3	0	2	0	0	0	0
S	S		1501 (87.9)	78	173	196	237	286	235	148	75	39	28	5	1	0	0	0
a APM, apramycin; BCM, bicozamycin.
