# Supplementary material for: Nationwide analysis of antimicrobial resistance in pathogenic Escherichia coli strains isolated from diseased swine over 29 years in Japan
Source: Front Microbiol. 2023 Mar 17;14:1107566. doi: 10.3389/fmicb.2023.1107566 (PMC10065406; doi:10.3389/fmicb.2023.1107566)
Supplement: Supplementary file 4 [file Data_Sheet_2.XLSX]

## Sheet: Table S1
Table S1. Information of E. coli isolates used in this study.
		Characteristic features of isolates				Susceptibility to apramycin			Susceptibility to bicozamycin			Resistant (R) or susceptible (S) to 24 antimicrobials other than apramycin and bicozamycinc
Strain name	O serogroupa	Year	Prefecture	Reported case		MIC (g/mL)	Resistanceb		MIC (g/mL)	Resistanceb		AMP	PIP	CFZ	CXM	CTX	FEP	FOX	MOX	ATM	IPM	MEM	GEN	KAN	STR	TET	CHL	NAL	CIP	LVX	GAT	SXT	SAM	TZP	COL
E0001	O139	2007	A	Edema disease		2	S		32	S		S	S	S	S	S	S	S	S	S	S	S	S	S	S	S	S	S	S	S	S	S	S	S	S
E0002	O139	2007	A	Edema disease		2	S		32	S		R	R	R	S	S	S	S	S	S	S	S	S	S	S	S	S	S	S	S	S	S	R	S	R
E0003	O139	2007	A	Edema disease		2	S		32	S		R	R	R	S	S	S	S	S	S	S	S	S	S	S	S	S	S	S	S	S	S	R	S	R
E0004	O139	2009	A	Edema disease		2	S		16	S		R	R	R	S	S	S	S	S	S	S	S	S	S	S	S	S	S	S	S	S	S	R	S	R
E0005	O139	2008	A	Edema disease		4	S		16	S		R	R	R	S	S	S	S	S	S	S	S	S	S	S	S	S	S	S	S	S	S	R	S	R
E0006	O139	2009	A	Edema disease		4	S		32	S		R	R	R	S	S	S	S	S	S	S	S	S	S	S	S	S	S	S	S	S	S	R	S	R
E0007	O139	2009	A	Edema disease		4	S		32	S		R	R	R	S	S	S	S	S	S	S	S	S	S	S	S	S	S	S	S	S	S	R	S	R
E0008	O139	2009	A	Edema disease		4	S		16	S		R	R	R	S	S	S	S	S	S	S	S	S	S	S	S	S	S	S	S	S	S	R	S	R
E0009	O139	2009	B	Edema disease		4	S		32	S		S	S	S	S	S	S	S	S	S	S	S	S	S	S	R	R	S	S	S	S	S	S	S	S
E0010	O139	2009	B	Edema disease		4	S		32	S		S	S	S	S	S	S	S	S	S	S	S	S	S	R	R	R	S	S	S	S	S	S	S	S
E0011	O139	2009	B	Edema disease		4	S		32	S		S	S	S	S	S	S	S	S	S	S	S	S	S	S	R	R	S	S	S	S	S	S	S	S
E0017	O139	2009	B	Edema disease		4	S		32	S		S	S	S	S	S	S	S	S	S	S	S	S	S	S	R	R	S	S	S	S	S	S	S	S
E0018	O139	2009	B	Edema disease		2	S		32	S		S	S	S	S	S	S	S	S	S	S	S	S	S	R	R	R	S	S	S	S	S	S	S	S
E0019	O139	2009	B	Edema disease		4	S		32	S		S	S	S	S	S	S	S	S	S	S	S	S	S	R	R	R	S	S	S	S	S	S	S	S
E0020	O139	2009	B	Edema disease		4	S		32	S		S	S	S	S	S	S	S	S	S	S	S	S	S	R	R	R	S	S	S	S	S	S	S	S
E0021	O139	2009	B	Edema disease		4	S		32	S		S	S	S	S	S	S	S	S	S	S	S	S	S	R	R	R	S	S	S	S	S	S	S	S
E0022	O139	2009	B	Edema disease		4	S		32	S		S	S	S	S	S	S	S	S	S	S	S	S	S	R	R	R	S	S	S	S	S	S	S	S
E0023	O139	2009	B	Edema disease		2	S		32	S		S	S	S	S	S	S	S	S	S	S	S	S	S	R	R	R	S	S	S	S	S	S	S	S
E0024	O139	2009	B	Edema disease		2	S		32	S		S	S	S	S	S	S	S	S	S	S	S	S	S	R	R	R	S	S	S	S	S	S	S	S
E0025	O139	2009	B	Edema disease		4	S		32	S		S	S	S	S	S	S	S	S	S	S	S	S	S	R	R	R	S	S	S	S	S	S	S	S
E0026	O139	2009	B	Edema disease		4	S		32	S		S	S	S	S	S	S	S	S	S	S	S	S	S	R	R	R	S	S	S	S	S	S	S	S
E0027	O139	2009	B	Edema disease		8	S		32	S		S	S	S	S	S	S	S	S	S	S	S	S	S	R	R	R	S	S	S	S	S	S	S	S
E0028	O8	2009	B	Edema disease		4	S		32	S		S	S	S	S	S	S	S	S	S	S	S	S	S	R	S	S	S	S	S	S	S	S	S	S
E0041	O132	2009	C	Diarrhea		2	S		16	S		R	R	S	S	S	S	S	S	S	S	S	S	S	R	R	S	S	S	S	S	S	S	S	S
E0042	O115	2010	C	Diarrhea		2	S		16	S		S	S	S	S	S	S	S	S	S	S	S	S	S	S	S	S	S	S	S	S	S	S	S	R
E0043	O139	2008	D	Diarrhea		1	S		16	S		R	S	R	S	S	S	S	S	S	S	S	S	S	S	S	R	S	S	S	S	R	S	S	R
E0044	O139	2008	D	Diarrhea		1	S		16	S		R	S	R	S	S	S	S	S	S	S	S	S	S	S	S	R	S	S	S	S	R	S	S	R
E0045	O139	2008	D	Diarrhea		1	S		32	S		R	S	R	S	S	S	R	S	S	S	S	S	S	S	S	R	S	S	S	S	R	S	S	R
E0046	O139	2008	D	Diarrhea		1	S		32	S		R	S	R	S	S	S	R	S	S	S	S	S	S	S	S	R	S	S	S	S	R	S	S	R
E0047	O139	2008	D	Diarrhea		1	S		16	S		R	S	R	S	S	S	S	S	S	S	S	S	S	S	S	R	S	S	S	S	R	S	S	R
E0048	O139	2008	D	Diarrhea		1	S		32	S		R	S	R	S	S	S	R	S	S	S	S	S	S	S	S	R	S	S	S	S	R	S	S	R
E0049	O139	2008	D	Diarrhea		1	S		32	S		R	S	R	S	S	S	R	S	S	S	S	S	S	S	S	R	S	S	S	S	R	S	S	R
E0050	O139	2009	D	Diarrhea		1	S		32	S		R	S	R	S	S	S	R	S	S	S	S	S	S	S	S	R	S	S	S	S	R	S	S	R
E0051	O139	2009	D	Diarrhea		2	S		16	S		R	S	R	S	S	S	R	S	S	S	S	S	S	S	S	R	S	S	S	S	R	S	S	R
E0052	O139	2009	D	Diarrhea		2	S		16	S		R	S	R	S	S	S	R	S	S	S	S	S	S	S	S	R	S	S	S	S	R	S	S	R
E0053	O139	2009	D	Diarrhea		1	S		32	S		R	S	R	S	S	S	R	S	S	S	S	S	S	S	S	R	S	S	S	S	R	S	S	R
E0054	O139	2009	D	Diarrhea		1	S		32	S		R	S	R	S	S	S	S	S	S	S	S	S	S	S	S	R	S	S	S	S	R	S	S	R
E0055	O139	2009	D	Diarrhea		1	S		32	S		R	S	R	S	S	S	R	S	S	S	S	S	S	R	S	R	S	S	S	S	R	S	S	R
E0056	O139	2009	D	Diarrhea		2	S		16	S		R	S	R	S	S	S	R	S	S	S	S	S	S	S	S	R	S	S	S	S	R	S	S	R
E0057	O139	2009	D	Diarrhea		2	S		16	S		R	S	R	S	S	S	S	S	S	S	S	S	S	S	S	R	R	S	S	S	R	S	S	R
E0058	O139	2010	D	Diarrhea		2	S		16	S		R	S	R	S	S	S	S	S	S	S	S	S	S	R	S	R	S	S	S	S	R	S	S	R
E0059	O139	2010	D	Diarrhea		2	S		32	S		R	S	R	S	S	S	S	S	S	S	S	S	S	R	S	R	S	S	S	S	R	S	S	R
E0092	O149	2006	E	Diarrhea		2	S		32	S		S	S	S	S	S	S	S	S	S	S	S	S	S	S	S	S	S	S	S	S	S	S	S	S
E0093	O98	2006	E	Edema disease		4	S		16	S		R	R	S	S	S	S	S	S	S	S	S	S	S	S	R	S	R	R	S	R	S	S	S	R
E0094	OUT	2006	E	Edema disease		4	S		16	S		R	R	S	S	S	S	S	S	S	S	S	S	S	S	R	S	R	R	S	S	R	S	S	R
E0095	O139	2006	E	Edema disease		2	S		32	S		R	S	R	S	S	S	R	S	S	S	S	S	S	S	R	S	S	S	S	S	S	S	S	R
E0096	O98	2007	E	Diarrhea		2	S		16	S		R	R	S	S	S	S	S	S	S	S	S	S	S	S	R	S	R	R	R	R	R	S	S	R
E0097	O2	2007	E	Others/unknown		>512	R		16	S		S	S	S	S	S	S	S	S	S	S	S	R	S	R	R	S	R	S	S	S	S	S	S	S
E0098	O149	2007	E	Diarrhea		2	S		16	S		S	S	S	S	S	S	S	S	S	S	S	S	S	S	S	S	S	S	S	S	S	S	S	S
E0099	O116	2007	E	Diarrhea		8	S		16	S		R	S	S	S	S	S	S	S	S	S	S	R	R	R	R	R	R	R	R	R	R	S	S	R
E0100	O98	2007	E	Diarrhea		16	S		16	S		R	R	S	S	S	S	S	S	S	S	S	S	S	S	R	S	R	R	S	S	S	S	S	R
E0101	O116	2007	E	Diarrhea		2	S		8	S		S	S	S	S	S	S	S	S	S	S	S	S	S	S	S	R	R	R	R	R	R	S	S	S
E0102	O116	2007	E	Diarrhea		2	S		32	S		R	S	R	R	S	S	R	S	S	S	S	R	S	R	R	S	R	R	R	R	S	R	S	S
E0103	O116	2007	E	Diarrhea		2	S		8	S		S	S	S	S	S	S	S	S	S	S	S	S	R	S	R	R	R	R	R	R	R	S	S	R
E0104	O8	2007	E	Diarrhea		4	S		32	S		R	R	R	S	S	S	S	S	S	S	S	S	S	R	R	R	S	S	S	S	R	S	S	R
E0105	O116	2007	E	Diarrhea		8	S		16	S		R	S	R	S	S	S	R	S	S	S	S	S	R	S	R	R	R	R	R	R	R	S	S	R
E0106	O98	2007	E	Edema disease		16	S		16	S		R	R	S	S	S	S	S	S	S	S	S	S	S	R	R	S	R	R	R	S	R	S	S	R
E0107	O116	2008	E	Diarrhea		8	S		8	S		R	S	R	S	S	S	S	S	S	S	S	S	R	R	R	R	R	R	R	R	R	S	S	R
E0108	O116	2008	E	Diarrhea		2	S		8	S		R	R	R	R	S	S	R	S	S	S	S	S	S	R	S	R	R	R	R	R	R	R	S	S
E0109	O84	2008	E	Diarrhea		1	S		16	S		S	S	S	S	S	S	S	S	S	S	S	S	S	R	R	R	S	S	S	S	R	S	S	S
E0110	O116	2008	E	Diarrhea		2	S		32	S		R	S	R	S	S	S	S	S	S	S	S	R	S	R	R	S	R	R	R	R	R	S	S	S
E0111	O139	2008	E	Edema disease		4	S		16	S		R	R	S	S	S	S	S	S	S	S	S	S	S	R	R	R	S	S	S	S	S	S	S	S
E0112	O157	2008	E	Diarrhea		>512	R		16	S		S	S	S	S	S	S	S	S	S	S	S	R	S	R	S	R	S	S	S	S	R	S	S	R
E0113	O116	2009	E	Diarrhea		4	S		16	S		S	S	S	S	S	S	S	S	S	S	S	R	S	R	R	S	S	R	R	R	S	S	S	S
E0114	O2	2009	E	Others/unknown		2	S		32	S		S	S	S	S	S	S	S	S	S	S	S	S	S	S	R	R	S	S	S	S	R	S	S	R
E0115	O139	2009	E	Others/unknown		4	S		16	S		R	R	S	S	S	S	S	S	S	S	S	S	S	R	R	R	S	S	S	S	S	S	S	S
E0116	O116	2009	E	Diarrhea		2	S		16	S		S	S	S	S	S	S	S	S	S	S	S	R	S	R	R	S	R	R	R	R	S	S	S	S
E0117	O116	2009	E	Diarrhea		4	S		32	S		S	S	S	S	S	S	S	S	S	S	S	S	R	S	R	R	S	R	R	R	S	S	S	R
E0118	OUT	2009	E	Edema disease		4	S		32	S		R	R	S	S	S	S	S	S	S	S	S	S	S	R	R	S	R	S	S	S	S	S	S	S
E0119	O8	2009	E	Diarrhea		2	S		32	S		R	S	S	S	S	S	S	S	S	S	S	S	S	R	R	R	S	S	S	S	S	S	S	R
E0120	O35	2009	E	Diarrhea		4	S		16	S		R	R	S	S	S	S	S	S	S	S	S	S	R	R	R	R	S	S	S	S	S	S	S	S
E0121	O116	2009	E	Diarrhea		4	S		16	S		S	S	S	S	S	S	S	S	S	S	S	S	S	S	S	R	R	R	R	R	R	S	S	S
E0122	O103	2009	E	Diarrhea		4	S		16	S		S	S	S	S	S	S	S	S	S	S	S	S	S	S	S	S	S	S	S	S	S	S	S	S
E0123	O45	2009	E	Diarrhea		2	S		16	S		S	S	S	S	S	S	S	S	S	S	S	S	S	S	R	S	S	S	S	S	R	S	S	S
E0124	O139	2009	E	Diarrhea		4	S		32	S		R	R	S	S	S	S	S	S	S	S	S	R	R	R	R	S	S	S	S	S	S	S	S	R
E0125	O116	2009	E	Diarrhea		4	S		16	S		R	R	S	S	S	S	S	S	S	S	S	S	S	R	S	R	R	R	R	R	R	S	S	S
E0126	O149	2009	E	Others/unknown		4	S		16	S		S	S	S	S	S	S	S	S	S	S	S	R	R	R	R	R	R	R	S	S	R	S	S	S
E0127	O116	2010	E	Diarrhea		4	S		16	S		R	R	S	S	S	S	S	S	S	S	S	S	S	R	R	R	R	R	R	R	R	S	S	S
E0128	O139	2010	E	Edema disease		4	S		16	S		R	R	S	S	S	S	S	S	S	S	S	S	S	R	R	R	S	S	S	S	S	S	S	S
E0129	O149	2010	E	Others/unknown		4	S		16	S		R	R	R	S	S	S	S	S	S	S	S	S	R	R	R	S	S	R	R	R	S	S	S	S
E0130	O45	2010	E	Diarrhea		4	S		32	S		S	S	S	S	S	S	S	S	S	S	S	S	R	R	R	S	S	S	S	S	S	S	S	R
E0131	O139	2010	E	Diarrhea		2	S		16	S		S	S	S	S	S	S	S	S	S	S	S	S	S	R	R	R	R	S	S	S	S	S	S	S
E0132	O116	2010	E	Diarrhea		2	S		8	S		R	R	S	S	S	S	S	S	S	S	S	S	S	R	R	R	R	R	R	R	R	S	S	S
E0185	OUT	2004	F	Diarrhea		2	S		64	S		R	R	R	R	S	S	R	S	S	S	S	S	S	R	R	R	R	S	S	S	R	R	S	R
E0186	OUT	2004	F	Diarrhea		8	S		64	S		R	R	R	R	S	S	R	S	S	S	S	S	S	R	R	R	R	S	S	S	R	R	S	R
E0187	OUT	2004	F	Diarrhea		8	S		32	S		R	R	R	R	S	S	R	S	S	S	S	S	S	R	R	R	R	S	S	S	R	R	S	R
E0188	OUT	2004	F	Diarrhea		8	S		16	S		R	R	R	R	S	S	R	S	S	S	S	S	S	R	R	R	R	S	S	S	R	R	S	R
E0189	OUT	2004	F	Diarrhea		8	S		32	S		R	R	R	R	S	S	R	S	S	S	S	S	S	R	R	R	R	S	S	S	R	R	S	R
E0190	OUT	2004	F	Diarrhea		8	S		32	S		R	R	R	R	S	S	R	S	S	S	S	S	S	R	R	R	R	S	S	S	R	R	S	R
E0191	OUT	2005	F	Diarrhea		2	S		16	S		R	R	R	R	S	S	R	S	S	S	S	S	R	R	R	S	R	S	S	S	R	R	S	R
E0192	OUT	2007	F	Diarrhea		2	S		16	S		R	S	S	S	S	S	S	S	S	S	S	S	R	R	R	R	S	S	S	S	R	S	S	S
E0193	OUT	2008	F	Diarrhea		0.125	S		16	S		S	S	S	S	S	S	S	S	S	S	S	S	R	S	R	R	S	S	S	S	R	S	S	S
E0194	OUT	2008	F	Diarrhea		4	S		8	S		S	S	S	S	S	S	S	S	S	S	S	S	R	S	R	R	S	S	S	S	R	S	S	S
E0195	O157	2009	F	Diarrhea		8	S		16	S		S	S	S	S	S	S	S	S	S	S	S	S	S	R	S	R	S	S	S	S	R	S	S	R
E0196	O180	2010	F	Diarrhea		8	S		16	S		S	S	S	S	S	S	S	S	S	S	S	S	S	S	R	S	S	S	S	S	S	S	S	R
E0197	O180	2010	F	Diarrhea		8	S		16	S		S	S	S	S	S	S	S	S	S	S	S	S	S	S	R	S	S	S	S	S	S	S	S	R
E0198	O160	2008	F	Diarrhea		16	S		16	S		S	S	S	S	S	S	S	S	S	S	S	S	S	R	S	S	S	S	S	S	S	S	S	S
E0199	O160	2008	F	Diarrhea		8	S		32	S		S	S	S	S	S	S	S	S	S	S	S	S	S	S	S	S	S	S	S	S	S	S	S	S
E0200	O45	2010	F	Diarrhea		8	S		32	S		S	S	S	S	S	S	S	S	S	S	S	S	S	S	S	R	S	S	S	S	S	S	S	R
E0201	O45	2010	F	Diarrhea		4	S		32	S		S	S	S	S	S	S	S	S	S	S	S	S	S	S	S	R	S	S	S	S	S	S	S	R
E0202	O45	2010	F	Diarrhea		2	S		32	S		S	S	S	S	S	S	S	S	S	S	S	S	S	S	S	R	S	S	S	S	R	S	S	R
E0203	O8	2005	F	Diarrhea		2	S		16	S		R	S	R	R	S	S	R	S	S	S	S	S	R	S	S	R	S	S	S	S	R	R	S	S
E0204	O8	2005	F	Diarrhea		8	S		16	S		R	S	R	R	S	S	R	S	S	S	S	S	R	S	S	R	S	S	S	S	R	S	S	S
E0205	O8	2005	F	Diarrhea		8	S		32	S		R	S	R	R	S	S	R	S	S	S	S	S	R	S	S	R	S	S	S	S	R	S	S	S
E0206	O8	2005	F	Diarrhea		8	S		32	S		S	S	S	S	S	S	S	S	S	S	S	S	S	S	R	S	S	S	S	S	S	S	S	S
E0207	O121	2006	F	Diarrhea		8	S		32	S		R	S	R	R	S	S	R	S	S	S	S	S	R	S	S	R	S	S	S	S	R	S	S	S
E0217	O139	2010	G	Diarrhea		512	R		16	S		R	S	S	S	S	S	S	S	S	S	S	S	S	R	R	R	R	S	S	S	S	S	S	R
E0218	O139	2010	G	Diarrhea		512	R		16	S		R	R	S	S	S	S	S	S	S	S	S	S	S	R	R	R	R	S	S	S	R	S	S	R
E0219	O139	2010	G	Diarrhea		512	R		16	S		R	R	S	S	S	S	S	S	S	S	S	S	S	R	R	R	R	S	S	S	S	S	S	R
E0220	O139	2010	G	Diarrhea		512	R		16	S		R	S	S	S	S	S	S	S	S	S	S	S	S	R	R	R	R	S	S	S	R	S	S	R
E0221	O149	1993	H	Diarrhea		2	S		64	S		R	R	S	S	S	S	S	S	S	S	S	R	R	R	R	R	S	S	S	S	R	S	S	S
E0222	O149	1993	H	Diarrhea		8	S		16	S		S	S	S	S	S	S	S	S	S	S	S	S	R	R	S	R	S	S	S	S	S	S	S	S
E0223	O149	1994	H	Diarrhea		8	S		16	S		S	S	S	S	S	S	S	S	S	S	S	S	R	R	S	R	S	S	S	S	S	S	S	S
E0224	O149	1994	H	Diarrhea		8	S		8	S		S	S	S	S	S	S	S	S	S	S	S	S	R	R	R	R	S	S	S	S	S	S	S	S
E0225	O149	1995	H	Diarrhea		4	S		2048	R		R	R	S	S	S	S	S	S	S	S	S	S	R	R	R	R	S	S	S	S	S	S	S	S
E0226	O149	2005	H	Diarrhea		2	S		8	S		S	S	S	S	S	S	S	S	S	S	S	S	S	S	S	S	R	S	S	S	S	S	S	S
E0227	O149	2004	H	Diarrhea		2	S		8	S		R	R	S	S	S	S	S	S	S	S	S	S	R	R	R	S	R	R	R	R	R	S	S	S
E0228	O149	2004	H	Diarrhea		8	S		8	S		R	S	S	S	S	S	S	S	S	S	S	R	R	R	R	R	S	S	S	S	S	S	S	S
E0229	O149	2005	H	Diarrhea		2	S		8	S		R	R	S	S	S	S	S	S	S	S	S	R	R	R	R	R	S	R	R	R	R	S	S	S
E0230	O149	2005	H	Diarrhea		4	S		16	S		R	S	S	S	S	S	S	S	S	S	S	S	S	R	R	R	R	R	R	R	S	S	S	S
E0231	O149	2006	H	Diarrhea		4	S		16	S		R	S	S	S	S	S	S	S	S	S	S	S	R	R	R	S	S	S	S	S	S	S	S	S
E0232	O149	2006	H	Diarrhea		4	S		16	S		S	S	S	S	S	S	S	S	S	S	S	S	S	R	R	R	R	R	R	R	S	S	S	S
E0233	O149	2007	H	Diarrhea		2	S		16	S		S	S	S	S	S	S	S	S	S	S	S	S	S	R	R	R	R	S	S	S	S	S	S	S
E0234	O139	1991	H	Edema disease		2	S		16	S		S	S	S	S	S	S	S	S	S	S	S	S	S	S	S	S	S	S	S	S	S	S	S	R
E0235	O45	1992	H	Diarrhea		2	S		>2048	R		R	R	S	S	S	S	S	S	S	S	S	S	R	R	R	R	S	S	S	S	S	S	S	S
E0236	O112	1992	H	Diarrhea		4	S		16	S		S	S	S	S	S	S	S	S	S	S	S	S	S	S	S	S	S	S	S	S	S	S	S	S
E0237	O139	1992	H	Edema disease		4	S		16	S		S	S	S	S	S	S	S	S	S	S	S	S	R	S	R	R	S	S	S	S	S	S	S	R
E0238	O139	1993	H	Diarrhea		2	S		16	S		R	R	R	S	S	S	S	S	S	S	S	S	R	R	R	R	S	S	S	S	S	S	S	S
E0239	O28	1993	H	Diarrhea		8	S		32	S		S	S	S	S	S	S	S	S	S	S	S	S	S	S	R	S	S	S	S	S	S	S	S	S
E0240	O112	1994	H	Diarrhea		8	S		32	S		S	S	S	S	S	S	S	S	S	S	S	S	S	R	R	S	S	S	S	S	S	S	S	S
E0241	O139	1995	H	Edema disease		4	S		16	S		S	S	S	S	S	S	S	S	S	S	S	S	S	S	S	S	S	S	S	S	S	S	S	S
E0242	O139	1997	H	Edema disease		2	S		16	S		R	S	S	S	S	S	S	S	S	S	S	S	R	S	R	R	S	S	S	S	S	S	S	S
E0243	O139	1997	H	Diarrhea		2	S		16	S		S	S	S	S	S	S	S	S	S	S	S	S	R	S	R	S	S	S	S	S	S	S	S	S
E0244	O6	2003	H	Edema disease		8	S		32	S		S	S	S	S	S	S	S	S	S	S	S	S	R	R	R	S	S	S	S	S	S	S	S	S
E0245	OUT	2004	H	Diarrhea		4	S		32	S		R	R	S	S	S	S	S	S	S	S	S	S	R	R	R	R	S	S	S	S	R	S	S	S
E0246	O141	2005	H	Diarrhea		4	S		16	S		R	S	R	S	S	S	S	S	S	S	S	S	S	S	R	S	R	S	S	S	S	S	S	R
E0247	O2	2001	H	Diarrhea		4	S		16	S		R	R	S	S	S	S	S	S	S	S	S	S	S	R	R	R	S	S	S	S	S	S	S	R
E0249	O141	2004	H	Edema disease		1	S		16	S		R	R	S	S	S	S	S	S	S	S	S	S	S	R	R	R	S	S	S	S	S	S	S	S
E0250	O139	2004	H	Edema disease		2	S		16	S		R	R	S	S	S	S	S	S	S	S	S	S	S	R	R	S	S	S	S	S	S	S	S	R
E0251	O139	2005	H	Edema disease		2	S		16	S		R	R	S	S	S	S	S	S	S	S	S	S	R	R	S	R	S	S	S	S	S	S	S	R
E0252	O139	2005	H	Edema disease		2	S		64	S		R	R	S	S	S	S	S	S	S	S	S	S	R	R	S	R	S	S	S	S	R	S	S	R
E0253	O141	2006	H	Edema disease		4	S		16	S		S	S	S	S	S	S	S	S	S	S	S	S	S	S	R	S	R	S	S	S	S	S	S	R
E0254	O139	2007	H	Edema disease		2	S		64	S		S	S	S	S	S	S	S	S	S	S	S	S	S	S	R	S	S	S	S	S	R	S	S	R
E0255	O108	2007	H	Edema disease		16	S		16	S		R	R	S	S	S	S	S	S	S	S	S	S	S	R	R	S	S	S	S	S	S	S	S	R
E0256	O141	2007	H	Diarrhea		16	S		16	S		R	S	S	S	S	S	S	S	S	S	S	S	S	R	R	S	R	R	S	S	R	S	S	R
E0257	O8	2005	H	Diarrhea		4	S		32	S		S	S	S	S	S	S	S	S	S	S	S	S	R	R	R	S	S	S	S	S	S	S	S	S
E0258	O139	2005	H	Edema disease		8	S		32	S		S	S	S	S	S	S	S	S	S	S	S	S	R	R	R	S	S	S	S	S	S	S	S	S
E0259	O139	2005	H	Edema disease		2	S		16	S		R	R	S	S	S	S	S	S	S	S	S	S	S	R	R	S	S	S	S	S	S	S	S	R
E0260	O139	2005	H	Edema disease		2	S		16	S		S	S	S	S	S	S	S	S	S	S	S	S	S	S	R	R	S	S	S	S	S	S	S	R
E0261	O2	2003	H	Diarrhea		4	S		16	S		R	R	S	S	S	S	S	S	S	S	S	S	S	R	R	R	S	S	S	S	S	S	S	R
E0262	O2	2004	H	Diarrhea		4	S		32	S		R	R	S	S	S	S	S	S	S	S	S	S	S	S	S	S	S	S	S	S	S	S	S	R
E0263	O141	2004	H	Diarrhea		8	S		32	S		S	S	S	S	S	S	S	S	S	S	S	S	S	R	R	S	S	S	S	S	S	S	S	S
E0269	OUT	2011	I	Diarrhea		16	S		32	S		R	R	S	S	S	S	S	S	S	S	S	S	R	R	R	S	S	S	S	S	S	S	S	R
E0270	OUT	2011	I	Diarrhea		8	S		32	S		R	R	S	S	S	S	S	S	S	S	S	S	R	R	R	S	S	S	S	S	R	S	S	R
E0271	O103	2011	I	Diarrhea		8	S		16	S		R	R	S	S	S	S	S	S	S	S	S	S	R	R	R	S	S	S	S	S	R	S	S	R
E0272	OUT	2011	I	Diarrhea		8	S		16	S		R	S	S	S	S	S	S	S	S	S	S	S	R	R	R	S	S	S	S	S	R	S	S	R
E0273	O15	2011	I	Diarrhea		4	S		16	S		R	R	S	S	S	S	S	S	S	S	S	S	S	R	R	S	S	S	S	S	R	S	S	R
E0274	OSB17	2011	I	Diarrhea		8	S		32	S		R	R	S	S	S	S	S	S	S	S	S	R	R	R	R	S	S	S	S	S	R	S	S	R
E0275	O149	2011	I	Diarrhea		4	S		16	S		R	R	S	S	S	S	S	S	S	S	S	R	R	R	R	R	R	S	S	S	R	S	S	S
E0276	OSB9	2011	I	Diarrhea		2	S		16	S		S	S	S	S	S	S	S	S	S	S	S	S	S	S	R	R	R	R	R	R	R	S	S	R
E0277	OSB9	2011	I	Diarrhea		4	S		8	S		R	R	R	S	S	S	S	S	S	S	S	S	S	R	R	R	R	R	R	R	R	S	S	R
E0278	O36	2011	I	Diarrhea		8	S		32	S		R	R	S	S	S	S	S	S	S	S	S	S	R	R	R	R	S	S	S	S	R	S	S	S
E0348	O149	1993	J	Diarrhea		4	S		16	S		S	S	S	S	S	S	S	S	S	S	S	S	R	R	S	R	S	S	S	S	R	S	S	S
E0349	O149	1993	J	Diarrhea		2	S		32	S		S	S	S	S	S	S	S	S	S	S	S	S	R	R	S	R	S	S	S	S	R	S	S	S
E0350	O149	1994	J	Diarrhea		4	S		32	S		S	S	S	S	S	S	S	S	S	S	S	S	S	S	S	S	S	S	S	S	S	S	S	S
E0351	O149	1994	J	Diarrhea		4	S		32	S		S	S	S	S	S	S	S	S	S	S	S	S	S	R	R	R	S	S	S	S	S	S	S	S
E0352	O149	1994	J	Diarrhea		2	S		16	S		R	R	S	S	S	S	S	S	S	S	S	S	S	R	R	R	S	S	S	S	S	S	S	S
E0353	O149	1994	J	Diarrhea		2	S		32	S		S	S	S	S	S	S	S	S	S	S	S	S	S	S	S	S	S	S	S	S	S	S	S	S
E0354	O149	1994	J	Diarrhea		2	S		32	S		R	R	R	S	S	S	S	S	S	S	S	S	R	S	S	S	S	S	S	S	S	S	S	S
E0355	O149	1994	J	Diarrhea		2	S		32	S		R	R	R	S	S	S	S	S	S	S	S	S	R	S	S	S	S	S	S	S	S	R	S	S
E0356	O149	1994	J	Diarrhea		4	S		32	S		R	R	R	S	S	S	S	S	S	S	S	S	R	S	S	S	S	S	S	S	S	R	S	S
E0357	O149	1994	J	Diarrhea		2	S		32	S		R	R	R	S	S	S	S	S	S	S	S	S	R	S	S	S	S	S	S	S	S	R	S	S
E0358	O149	1994	J	Diarrhea		4	S		32	S		R	R	R	S	S	S	S	S	S	S	S	S	R	S	S	S	S	S	S	S	S	R	S	S
E0359	O149	1994	J	Diarrhea		2	S		32	S		R	R	S	S	S	S	S	S	S	S	S	S	R	S	S	S	S	S	S	S	S	R	S	S
E0360	O149	1994	J	Diarrhea		4	S		32	S		R	R	S	S	S	S	S	S	S	S	S	S	R	S	S	S	S	S	S	S	S	S	S	S
E0361	O149	1994	J	Diarrhea		2	S		32	S		R	R	R	S	S	S	S	S	S	S	S	S	R	S	S	S	S	S	S	S	S	R	S	S
E0362	O149	1995	J	Diarrhea		2	S		32	S		S	S	S	S	S	S	S	S	S	S	S	S	S	S	S	S	S	S	S	S	S	S	S	S
E0363	O149	1995	J	Diarrhea		2	S		32	S		S	S	S	S	S	S	S	S	S	S	S	S	R	S	R	R	S	S	S	S	S	S	S	S
E0364	O149	1995	J	Diarrhea		4	S		32	S		R	R	R	S	S	S	S	S	S	S	S	S	R	S	S	S	S	S	S	S	S	R	S	S
E0365	O149	1995	J	Diarrhea		2	S		16	S		R	R	R	S	S	S	S	S	S	S	S	S	R	S	S	S	S	S	S	S	S	R	S	S
E0366	O149	1995	J	Diarrhea		4	S		32	S		R	S	S	S	S	S	S	S	S	S	S	S	S	R	R	S	S	S	S	S	S	S	S	S
E0367	O149	1995	J	Diarrhea		2	S		32	S		R	R	S	S	S	S	S	S	S	S	S	S	R	R	R	S	S	S	S	S	S	S	S	S
E0368	O149	1995	J	Diarrhea		4	S		16	S		R	R	S	S	S	S	S	S	S	S	S	S	R	R	R	S	S	S	S	S	R	S	S	S
E0369	O149	1995	J	Diarrhea		4	S		16	S		R	R	S	S	S	S	S	S	S	S	S	S	R	R	R	S	S	S	S	S	R	S	S	S
E0370	O149	1995	J	Diarrhea		4	S		16	S		S	S	S	S	S	S	S	S	S	S	S	S	S	S	R	S	S	S	S	S	S	S	S	S
E0371	O149	1995	J	Diarrhea		2	S		32	S		S	S	S	S	S	S	S	S	S	S	S	S	S	S	R	S	S	S	S	S	S	S	S	S
E0372	O149	1996	J	Diarrhea		4	S		16	S		S	S	S	S	S	S	S	S	S	S	S	S	S	S	R	S	S	S	S	S	S	S	S	S
E0373	O149	1996	J	Diarrhea		4	S		16	S		S	S	S	S	S	S	S	S	S	S	S	S	S	S	R	S	S	S	S	S	S	S	S	S
E0374	O149	1996	J	Diarrhea		4	S		16	S		R	R	R	S	S	S	S	S	S	S	S	S	S	S	R	S	S	S	S	S	S	S	S	S
E0375	O149	1996	J	Diarrhea		4	S		16	S		R	S	R	S	S	S	S	S	S	S	S	S	S	S	R	S	S	S	S	S	S	S	S	S
E0376	O149	1996	J	Diarrhea		4	S		16	S		R	S	S	S	S	S	S	S	S	S	S	S	R	R	R	R	S	S	S	S	S	S	S	S
E0377	O149	1997	J	Diarrhea		4	S		16	S		R	R	S	S	S	S	S	S	S	S	S	S	R	R	R	S	R	S	S	S	S	S	S	S
E0378	O149	1997	J	Diarrhea		4	S		16	S		R	R	S	S	S	S	S	S	S	S	S	S	R	R	R	S	R	S	S	S	S	S	S	S
E0379	O149	1997	J	Diarrhea		4	S		16	S		R	R	S	S	S	S	S	S	S	S	S	S	R	R	R	R	S	S	S	S	R	S	S	S
E0380	O149	1997	J	Diarrhea		4	S		16	S		S	S	S	S	S	S	S	S	S	S	S	S	S	S	S	S	S	S	S	S	S	S	S	S
E0381	O116	2005	K	Diarrhea		4	S		16	S		R	R	S	S	S	S	S	S	S	S	S	R	R	R	R	S	R	R	R	R	R	S	S	S
E0382	O116	2005	K	Diarrhea		4	S		16	S		R	S	S	S	S	S	S	S	S	S	S	R	R	R	R	S	R	R	R	R	R	S	S	S
E0383	O116	2005	K	Diarrhea		4	S		16	S		R	S	S	S	S	S	S	S	S	S	S	R	R	R	R	S	R	R	R	R	R	S	S	R
E0384	O116	2005	K	Diarrhea		4	S		16	S		R	R	S	S	S	S	S	S	S	S	S	R	R	R	R	S	R	R	R	R	R	S	S	S
E0385	O116	2006	K	Diarrhea		4	S		16	S		R	R	S	S	S	S	S	S	S	S	S	R	R	R	R	S	R	R	R	R	R	S	S	S
E0386	OUT	2006	K	Diarrhea		32	S		32	S		R	R	S	S	S	S	S	S	S	S	S	S	R	R	R	R	S	S	S	S	R	S	S	S
E0387	O116	2006	K	Diarrhea		4	S		16	S		R	R	S	S	S	S	S	S	S	S	S	R	R	R	R	S	R	R	R	R	R	S	S	S
E0388	O116	2006	K	Diarrhea		4	S		16	S		R	R	S	S	S	S	S	S	S	S	S	R	R	R	R	R	R	R	R	R	R	S	S	S
E0389	O116	2006	K	Diarrhea		8	S		16	S		R	R	S	S	S	S	S	S	S	S	S	R	R	R	R	S	R	R	R	R	R	S	S	R
E0390	OUT	2007	K	Diarrhea		4	S		32	S		S	S	S	S	S	S	S	S	S	S	S	S	R	S	R	R	R	R	R	R	S	S	S	R
E0391	O116	2008	K	Diarrhea		8	S		8	S		R	S	S	S	S	S	S	S	S	S	S	R	R	R	R	R	R	R	R	R	R	S	S	R
E0392	O116	2008	K	Diarrhea		4	S		8	S		R	R	S	S	S	S	S	S	S	S	S	R	R	R	S	S	R	R	R	R	R	S	S	R
E0393	O116	2008	K	Diarrhea		4	S		8	S		R	R	S	S	S	S	S	S	S	S	S	S	S	R	R	R	R	R	R	R	R	S	S	R
E0394	O116	2008	K	Diarrhea		4	S		16	S		R	R	S	S	S	S	S	S	S	S	S	S	S	R	R	R	R	R	R	R	R	S	S	S
E0395	OUT	2008	K	Diarrhea		2	S		16	S		R	R	S	S	S	S	S	S	S	S	S	S	S	R	S	R	S	S	S	S	R	S	S	R
E0396	O116	2009	K	Diarrhea		4	S		16	S		R	R	S	S	S	S	S	S	S	S	S	R	R	R	R	S	R	R	R	R	R	S	S	S
E0397	O116	2009	K	Diarrhea		4	S		16	S		S	S	S	S	S	S	S	S	S	S	S	S	S	R	R	R	R	R	R	R	R	S	S	S
E0398	O116	2009	K	Diarrhea		4	S		8	S		R	R	S	S	S	S	S	S	S	S	S	R	R	R	R	S	R	R	R	R	R	S	S	R
E0399	O116	2009	K	Diarrhea		4	S		8	S		R	R	S	S	S	S	S	S	S	S	S	R	S	R	R	S	R	R	R	R	R	S	S	S
E0400	O116	2009	K	Diarrhea		8	S		8	S		R	S	R	S	S	S	R	S	S	S	S	R	R	R	R	R	R	R	R	R	S	R	S	R
E0401	OUT	2010	K	Diarrhea		4	S		8	S		S	S	S	S	S	S	S	S	S	S	S	R	R	S	R	R	R	R	R	R	R	S	S	S
E0403	O116	2010	K	Diarrhea		4	S		8	S		S	S	S	S	S	S	S	S	S	S	S	S	R	R	R	R	R	R	R	R	R	S	S	R
E0404	O116	2011	K	Diarrhea		2	S		16	S		S	S	S	S	S	S	S	S	S	S	S	S	R	R	R	R	R	R	R	R	R	S	S	R
E0405	OUT	2011	K	Diarrhea		4	S		16	S		R	S	R	R	S	S	R	S	S	S	S	R	R	R	R	R	R	R	R	R	R	S	S	S
E0406	O116	2011	K	Diarrhea		4	S		8	S		S	S	S	S	S	S	S	S	S	S	S	R	R	R	R	R	R	R	R	R	R	S	S	S
E0407	O116	2011	K	Diarrhea		4	S		8	S		R	R	S	S	S	S	S	S	S	S	S	R	R	S	R	R	R	R	R	R	R	S	S	S
E0408	O139	2004	K	Diarrhea		2	S		32	S		S	S	S	S	S	S	S	S	S	S	S	S	S	S	S	S	S	S	S	S	S	S	S	R
E0409	O139	2004	K	Diarrhea		2	S		32	S		R	R	S	S	S	S	S	S	S	S	S	S	R	R	R	R	S	S	S	S	R	S	S	S
E0410	O116	2006	K	Diarrhea		4	S		16	S		R	R	S	S	S	S	S	S	S	S	S	R	R	R	R	S	R	R	R	R	R	S	S	S
E0411	O138	2006	K	Diarrhea		2	S		8	S		S	S	S	S	S	S	S	S	S	S	S	S	S	S	R	S	S	S	S	S	S	S	S	R
E0412	O149	2006	K	Diarrhea		4	S		32	S		R	R	S	S	S	S	S	S	S	S	S	R	S	R	R	S	R	S	S	S	R	S	S	S
E0413	OUT	2006	K	Diarrhea		2	S		16	S		S	S	S	S	S	S	S	S	S	S	S	S	S	S	R	S	S	S	S	S	R	S	S	R
E0414	O139	2007	K	Diarrhea		2	S		32	S		R	R	S	S	S	S	S	S	S	S	S	S	S	R	R	R	S	S	S	S	R	S	S	R
E0415	O36	2009	K	Diarrhea		8	S		32	S		R	R	S	S	S	S	S	S	S	S	S	S	S	R	R	S	S	S	S	S	S	S	S	S
E0416	O116	2009	K	Diarrhea		4	S		8	S		S	R	S	S	S	S	S	S	S	S	S	S	S	R	R	R	R	R	R	R	R	S	S	S
E0417	O149	2010	K	Diarrhea		4	S		16	S		R	R	S	S	S	S	S	S	S	S	S	S	S	R	R	S	R	S	S	S	R	S	S	S
E0418	O149	2010	K	Diarrhea		2	S		16	S		S	S	S	S	S	S	S	S	S	S	S	S	S	R	R	S	R	S	S	S	S	S	S	S
E0419	OUT	2010	K	Diarrhea		4	S		16	S		S	S	S	S	S	S	S	S	S	S	S	R	S	S	R	R	R	R	R	R	R	S	S	S
E0420	OUT	2010	K	Diarrhea		8	S		16	S		R	S	R	R	S	S	R	S	S	S	S	R	R	S	R	R	R	R	R	R	R	S	S	S
E0421	O149	2010	K	Diarrhea		4	S		16	S		R	S	S	S	S	S	S	S	S	S	S	S	S	R	R	R	S	S	S	S	R	S	S	R
E0422	OUT	2011	K	Diarrhea		2	S		16	S		R	S	R	S	S	S	R	S	S	S	S	R	R	S	R	R	R	R	R	R	R	S	S	S
E0449	O139	2005	F	Edema disease		2	S		32	S		S	S	S	S	S	S	S	S	S	S	S	S	R	S	R	R	S	S	S	S	S	S	S	R
E0450	O149	2005	F	Diarrhea		4	S		16	S		S	S	S	S	S	S	S	S	S	S	S	S	S	S	R	S	S	S	S	S	S	S	S	S
E0451	OSB9	2006	F	Diarrhea		4	S		8	S		R	S	S	S	S	S	S	S	S	S	S	R	R	R	S	R	S	R	S	S	R	S	S	S
E0452	O149	2006	F	Diarrhea		4	S		16	S		S	S	S	S	S	S	S	S	S	S	S	S	S	R	R	S	S	S	S	S	S	S	S	S
E0453	O149	2006	F	Diarrhea		4	S		8	S		S	S	S	S	S	S	S	S	S	S	S	S	S	S	S	S	R	S	S	S	S	S	S	S
E0454	O149	2006	F	Diarrhea		4	S		8	S		S	S	S	S	S	S	S	S	S	S	S	S	S	S	S	S	R	S	S	S	S	S	S	S
E0455	O149	2006	F	Diarrhea		4	S		16	S		S	S	S	S	S	S	S	S	S	S	S	R	S	R	R	S	R	S	S	S	R	S	S	S
E0456	O149	2006	F	Diarrhea		4	S		8	S		S	S	S	S	S	S	S	S	S	S	S	S	S	S	R	S	S	S	S	S	S	S	S	S
E0457	O149	2006	F	Diarrhea		4	S		16	S		S	S	S	S	S	S	S	S	S	S	S	S	S	S	R	S	S	S	S	S	S	S	S	S
E0458	O149	2006	F	Diarrhea		4	S		16	S		S	S	S	S	S	S	S	S	S	S	S	S	S	S	R	S	S	S	S	S	S	S	S	S
E0459	OSB9	2006	F	Diarrhea		2	S		8	S		R	S	S	S	S	S	S	S	S	S	S	S	R	S	R	R	S	S	S	S	S	S	S	R
E0460	OSB9	2006	F	Diarrhea		2	S		8	S		R	S	S	S	S	S	S	S	S	S	S	S	R	S	R	R	S	S	S	S	S	S	S	R
E0461	OSB9	2006	F	Diarrhea		2	S		8	S		R	S	S	S	S	S	S	S	S	S	S	S	R	S	R	R	R	S	S	S	S	S	S	R
E0462	OSB9	2006	F	Diarrhea		2	S		8	S		R	S	S	S	S	S	S	S	S	S	S	S	R	S	R	R	R	S	S	S	S	S	S	R
E0463	O149	2006	F	Diarrhea		4	S		16	S		S	S	S	S	S	S	S	S	S	S	S	S	S	R	R	R	S	S	S	S	S	S	S	S
E0464	OSB9	2007	F	Diarrhea		4	S		8	S		R	S	S	S	S	S	S	S	S	S	S	S	R	S	S	R	R	S	S	S	S	S	S	R
E0465	OSB9	2007	F	Diarrhea		1	S		8	S		R	S	S	S	S	S	S	S	S	S	S	R	R	R	R	R	R	S	S	S	R	S	S	S
E0466	OSB9	2007	F	Diarrhea		2	S		16	S		R	S	S	S	S	S	S	S	S	S	S	R	R	R	R	R	R	R	S	S	R	S	S	S
E0467	OSB9	2007	F	Diarrhea		1	S		8	S		R	S	S	S	S	S	S	S	S	S	S	R	R	R	R	R	R	R	S	S	R	S	S	S
E0468	OSB9	2007	F	Diarrhea		1	S		4	S		R	S	S	S	S	S	S	S	S	S	S	R	R	R	R	R	S	R	S	S	R	S	S	S
E0469	OSB9	2007	F	Diarrhea		1	S		8	S		R	S	S	S	S	S	S	S	S	S	S	R	R	R	R	R	R	R	S	S	R	S	S	S
E0470	OSB9	2007	F	Diarrhea		2	S		8	S		R	S	S	S	S	S	S	S	S	S	S	R	R	R	R	R	R	R	S	R	R	S	S	S
E0471	OSB9	2007	F	Diarrhea		4	S		16	S		S	S	S	S	S	S	S	S	S	S	S	R	R	R	R	R	R	R	S	S	R	S	S	S
E0472	OSB9	2007	F	Diarrhea		4	S		16	S		S	S	S	S	S	S	S	S	S	S	S	R	R	R	R	R	R	R	S	S	R	S	S	S
E0473	O149	2008	F	Diarrhea		4	S		16	S		S	S	S	S	S	S	S	S	S	S	S	S	S	R	S	S	R	S	S	S	S	S	S	S
E0474	O149	2008	F	Diarrhea		4	S		16	S		S	S	S	S	S	S	S	S	S	S	S	S	S	R	S	S	R	S	S	S	S	S	S	S
E0475	OSB9	2008	F	Diarrhea		4	S		16	S		S	S	S	S	S	S	S	S	S	S	S	R	R	R	R	R	S	S	S	S	R	S	S	S
E0476	OUT	2008	F	Diarrhea		8	S		32	S		R	R	S	S	S	S	S	S	S	S	S	S	S	R	R	S	S	S	S	S	S	S	S	S
E0477	O149	2008	F	Diarrhea		4	S		16	S		S	S	S	S	S	S	S	S	S	S	S	S	S	S	S	S	R	S	S	S	S	S	S	S
E0478	O149	2008	F	Diarrhea		2	S		16	S		R	R	R	S	S	S	S	S	S	S	S	S	S	R	R	S	S	S	S	S	R	R	S	R
E0479	O149	2008	F	Diarrhea		4	S		16	S		R	R	R	S	S	S	S	S	S	S	S	S	S	R	R	S	S	S	S	S	R	R	S	R
E0480	O139	2009	F	Edema disease		2	S		16	S		S	S	S	S	S	S	S	S	S	S	S	S	S	S	S	S	R	S	S	S	S	S	S	S
E0481	O139	2009	F	Edema disease		4	S		16	S		S	S	S	S	S	S	S	S	S	S	S	S	S	S	S	S	S	S	S	S	S	S	S	S
E0490	O149	2009	F	Diarrhea		512	R		16	S		R	S	S	S	S	S	S	S	S	S	S	S	R	S	R	R	R	R	R	R	R	R	S	S
E0491	O149	2009	F	Diarrhea		512	R		16	S		R	R	S	S	S	S	S	S	S	S	S	R	R	S	R	R	R	R	R	R	R	S	S	S
E0492	O149	2009	F	Diarrhea		512	R		16	S		R	R	R	S	S	S	S	S	S	S	S	R	R	R	R	R	R	R	R	R	R	R	S	S
E0493	O149	2009	F	Diarrhea		512	R		16	S		R	R	R	S	S	S	S	S	S	S	S	R	R	R	R	R	R	R	R	R	R	R	S	S
E0494	O149	2009	F	Diarrhea		512	R		16	S		R	R	R	S	S	S	S	S	S	S	S	R	R	R	R	R	R	R	R	R	R	R	S	S
E0498	OSB9	2010	F	Diarrhea		4	S		16	S		R	R	S	S	S	S	S	S	S	S	S	S	R	R	S	R	S	S	S	S	R	S	S	S
E0499	OSB9	2010	F	Diarrhea		4	S		16	S		R	S	S	S	S	S	S	S	S	S	S	S	R	R	R	R	R	S	S	S	R	S	S	S
E0500	OSB9	2010	F	Diarrhea		4	S		16	S		R	S	S	S	S	S	S	S	S	S	S	S	R	S	R	R	S	S	S	S	S	S	S	S
E0501	OSB9	2010	F	Diarrhea		4	S		16	S		R	R	S	S	S	S	S	S	S	S	S	S	R	S	R	R	R	S	S	S	R	S	S	S
E0502	O139	2008	F	Edema disease		2	S		16	S		S	S	S	S	S	S	S	S	S	S	S	S	S	S	S	S	S	S	S	S	S	S	S	S
E0503	O139	2008	F	Edema disease		4	S		16	S		S	S	S	S	S	S	S	S	S	S	S	S	S	S	S	S	S	S	S	S	S	S	S	S
E0504	OSB9	2010	F	Diarrhea		4	S		16	S		S	S	S	S	S	S	S	S	S	S	S	S	S	S	S	R	R	R	R	R	R	S	S	S
E0505	OSB9	2010	F	Diarrhea		4	S		16	S		S	S	S	S	S	S	S	S	S	S	S	S	S	S	S	R	R	R	R	R	R	S	S	S
E0506	OSB9	2010	F	Diarrhea		4	S		16	S		S	S	S	S	S	S	S	S	S	S	S	S	S	R	S	R	R	R	R	R	R	S	S	S
E0507	O149	2010	F	Diarrhea		4	S		16	S		S	S	S	S	S	S	S	S	S	S	S	S	S	R	S	S	S	S	S	S	S	S	S	R
E0508	O149	2010	F	Diarrhea		4	S		16	S		S	S	S	S	S	S	S	S	S	S	S	S	S	R	S	S	S	S	S	S	S	S	S	R
E0509	O149	2010	F	Diarrhea		4	S		16	S		S	S	S	S	S	S	S	S	S	S	S	S	S	R	S	S	S	S	S	S	S	S	S	R
E0510	O149	2010	F	Diarrhea		4	S		16	S		S	S	S	S	S	S	S	S	S	S	S	S	S	R	S	S	R	S	S	S	S	S	S	R
E0511	O149	2010	F	Diarrhea		4	S		16	S		S	S	S	S	S	S	S	S	S	S	S	S	S	R	S	S	R	S	S	S	S	S	S	R
E0512	O149	2010	F	Diarrhea		4	S		16	S		S	S	S	S	S	S	S	S	S	S	S	S	S	R	S	S	R	S	S	S	S	S	S	R
E0513	O149	2010	F	Diarrhea		4	S		16	S		S	S	S	S	S	S	S	S	S	S	S	S	S	R	S	S	R	S	S	S	S	S	S	R
E0514	OSB9	2010	F	Diarrhea		4	S		16	S		S	S	S	S	S	S	S	S	S	S	S	S	S	S	S	R	R	R	R	R	R	S	S	S
E0515	O149	2005	F	Diarrhea		2	S		16	S		R	R	S	S	S	S	S	S	S	S	S	S	S	R	R	S	R	R	S	S	R	S	S	S
E0516	OSB9	2005	F	Diarrhea		4	S		16	S		R	S	S	S	S	S	S	S	S	S	S	S	R	S	R	R	R	S	S	S	R	S	S	S
E0517	O139	2005	F	Edema disease		2	S		32	S		S	S	S	S	S	S	S	S	S	S	S	S	S	S	S	R	S	S	S	S	R	S	S	R
E0518	OSB9	2005	F	Diarrhea		4	S		64	S		S	S	S	S	S	S	S	S	S	S	S	R	S	R	R	R	R	R	R	R	R	S	S	S
E0519	OSB9	2007	F	Diarrhea		4	S		16	S		S	S	S	S	S	S	S	S	S	S	S	R	R	R	R	R	S	R	S	S	S	S	S	S
E0520	OSB9	2007	F	Diarrhea		4	S		16	S		S	S	S	S	S	S	S	S	S	S	S	R	R	R	R	R	R	R	S	S	R	S	S	S
E0535	O139	2006	I	Edema disease		1	S		32	S		R	R	S	S	S	S	S	S	S	S	S	S	S	R	R	S	S	S	S	S	R	S	S	R
E0540	O139	1996	K	Edema disease		4	S		16	S		R	R	S	S	S	S	S	S	S	S	S	S	R	R	R	R	S	S	S	S	R	S	S	R
E0541	O139	1997	K	Edema disease		2	S		16	S		S	S	S	S	S	S	S	S	S	S	S	S	S	S	S	S	S	S	S	S	S	S	S	S
E0542	O139	1997	K	Edema disease		2	S		16	S		S	S	S	S	S	S	S	S	S	S	S	S	S	S	R	S	S	S	S	S	S	S	S	S
E0543	O139	1998	K	Edema disease		4	S		16	S		R	R	R	S	S	S	S	S	S	S	S	S	R	R	R	R	R	S	S	S	R	R	S	R
E0544	O139	1998	K	Edema disease		2	S		16	S		S	S	S	S	S	S	S	S	S	S	S	S	S	S	R	R	S	S	S	S	R	S	S	S
E0545	O139	1999	K	Edema disease		4	S		16	S		S	S	S	S	S	S	S	S	S	S	S	S	S	S	R	R	S	S	S	S	R	S	S	S
E0546	O139	2000	K	Edema disease		8	S		16	S		S	S	S	S	S	S	S	S	S	S	S	S	S	R	R	S	S	S	S	S	S	S	S	R
E0547	O139	2003	K	Edema disease		4	S		16	S		R	R	S	S	S	S	S	S	S	S	S	S	R	R	R	R	S	S	S	S	R	S	S	S
E0548	O139	2005	K	Edema disease		4	S		16	S		S	S	S	S	S	S	S	S	S	S	S	S	S	S	S	S	S	S	S	S	S	S	S	R
E0549	O139	2005	K	Edema disease		4	S		16	S		S	S	S	S	S	S	S	S	S	S	S	S	R	S	R	R	S	S	S	S	R	S	S	R
E0550	O139	2006	K	Edema disease		4	S		32	S		S	S	S	S	S	S	S	S	S	S	S	S	S	S	S	S	S	S	S	S	S	S	S	R
E0551	O139	2009	K	Edema disease		4	S		2048	R		R	R	R	S	S	S	S	S	S	S	S	R	S	R	R	R	S	S	S	S	S	S	S	S
E0552	O149	1996	K	Diarrhea		4	S		16	S		S	S	S	S	S	S	S	S	S	S	S	S	R	R	R	R	S	S	S	S	R	S	S	S
E0553	O149	1996	K	Diarrhea		4	S		16	S		R	R	R	S	S	S	S	S	S	S	S	S	S	R	R	R	S	S	S	S	S	S	S	S
E0554	O149	1997	K	Diarrhea		2	S		16	S		R	R	R	S	S	S	S	S	S	S	S	S	R	S	R	R	R	S	S	S	S	S	S	S
E0555	O149	1998	K	Diarrhea		4	S		16	S		S	S	S	S	S	S	S	S	S	S	S	S	S	S	R	S	S	S	S	S	S	S	S	S
E0556	O149	1998	K	Diarrhea		4	S		16	S		S	S	S	S	S	S	S	S	S	S	S	S	S	S	R	S	R	S	S	S	S	S	S	S
E0557	O149	1998	K	Diarrhea		4	S		16	S		S	S	S	S	S	S	S	S	S	S	S	S	S	S	R	S	S	S	S	S	S	S	S	S
E0558	O149	1999	K	Diarrhea		4	S		16	S		R	R	S	S	S	S	S	S	S	S	S	S	S	R	S	S	S	S	S	S	S	S	S	S
E0559	O149	1999	K	Diarrhea		4	S		16	S		S	S	S	S	S	S	S	S	S	S	S	S	R	R	R	S	R	S	S	S	S	S	S	S
E0560	O149	1999	K	Diarrhea		4	S		16	S		S	S	S	S	S	S	S	S	S	S	S	S	S	S	S	S	S	S	S	S	S	S	S	S
E0561	O149	2000	K	Diarrhea		2	S		16	S		S	S	S	S	S	S	S	S	S	S	S	S	S	R	R	R	S	S	S	S	R	S	S	S
E0562	O149	2003	K	Diarrhea		2	S		16	S		R	R	S	S	S	S	S	S	S	S	S	S	S	R	R	R	R	S	S	S	R	S	S	S
E0563	O149	2003	K	Diarrhea		4	S		16	S		R	R	R	S	S	S	S	S	S	S	S	S	S	R	R	R	S	S	S	S	R	S	S	S
E0564	O149	2004	K	Diarrhea		4	S		16	S		R	R	S	S	S	S	S	S	S	S	S	S	R	S	R	S	R	S	S	S	R	S	S	S
E0565	O149	2005	K	Diarrhea		2	S		16	S		S	S	S	S	S	S	S	S	S	S	S	S	S	S	S	S	S	S	S	S	S	S	S	R
E0566	O149	2005	K	Diarrhea		4	S		8	S		R	R	R	S	S	S	S	S	S	S	S	R	S	R	S	S	R	S	S	S	S	S	S	S
E0567	O149	2008	K	Diarrhea		4	S		8	S		S	S	S	S	S	S	S	S	S	S	S	S	S	S	R	S	R	S	S	S	R	S	S	S
E0568	O149	2008	K	Diarrhea		4	S		16	S		S	S	S	S	S	S	S	S	S	S	S	R	S	R	R	S	R	S	S	S	R	S	S	S
E0569	O149	2012	K	Diarrhea		4	S		16	S		R	R	R	S	S	S	S	S	S	S	S	S	S	R	R	R	R	S	S	S	R	S	S	R
E0586	O139	2012	G	Edema disease		4	S		16	S		S	S	S	S	S	S	S	S	S	S	S	S	S	S	S	S	S	S	S	S	S	S	S	S
E0587	O139	2012	G	Edema disease		4	S		16	S		S	S	S	S	S	S	S	S	S	S	S	S	S	S	S	S	S	S	S	S	S	S	S	R
E0588	O139	2012	G	Edema disease		4	S		16	S		S	S	S	S	S	S	S	S	S	S	S	S	S	R	S	S	S	S	S	S	S	S	S	R
E0589	O149	2012	G	Diarrhea		4	S		16	S		S	S	S	S	S	S	S	S	S	S	S	S	S	R	S	R	R	S	S	S	R	S	S	S
E0590	O149	2012	G	Diarrhea		4	S		16	S		S	S	S	S	S	S	S	S	S	S	S	S	S	R	S	R	R	S	S	S	R	S	S	S
E0591	OUT	2012	G	Diarrhea		8	S		16	S		S	S	S	S	S	S	S	S	S	S	S	S	S	S	R	S	S	S	S	S	S	S	S	R
E0592	O26	2012	G	Diarrhea		8	S		16	S		R	R	S	S	S	S	S	S	S	S	S	S	R	R	R	R	S	S	S	S	S	S	S	R
E0593	OUT	2012	G	Diarrhea		2	S		16	S		S	S	S	S	S	S	S	S	S	S	S	S	S	S	R	S	R	S	S	S	S	S	S	R
E0594	OUT	2012	G	Diarrhea		2	S		16	S		S	S	S	S	S	S	S	S	S	S	S	S	S	S	R	S	R	S	S	S	S	S	S	R
E0595	O116	2012	G	Diarrhea		4	S		64	S		R	S	S	S	S	S	S	S	S	S	S	S	S	R	R	R	R	R	R	R	R	S	S	S
E0596	O139	2012	G	Edema disease		4	S		32	S		S	S	S	S	S	S	S	S	S	S	S	S	S	S	S	S	S	S	S	S	S	S	S	S
E0597	O121	2012	G	Edema disease		8	S		16	S		R	R	S	S	S	S	S	S	S	S	S	S	S	R	R	S	S	S	S	S	R	S	S	S
E0598	O121	2012	G	Edema disease		8	S		16	S		R	S	S	S	S	S	S	S	S	S	S	S	S	R	R	S	S	S	S	S	R	S	S	S
E0599	O139	2012	G	Edema disease		8	S		32	S		S	S	S	S	S	S	S	S	S	S	S	S	S	S	S	S	S	S	S	S	S	S	S	S
E0600	O139	2012	G	Edema disease		4	S		32	S		S	S	S	S	S	S	S	S	S	S	S	S	S	S	S	S	S	S	S	S	S	S	S	S
E0601	O51	2012	G	Edema disease		2	S		16	S		R	R	S	S	S	S	S	S	S	S	S	S	S	R	S	S	S	S	S	S	R	S	S	S
E0602	O139	2012	G	Edema disease		4	S		16	S		S	S	S	S	S	S	S	S	S	S	S	S	S	S	S	S	S	S	S	S	S	S	S	S
E0603	O139	2012	G	Edema disease		4	S		16	S		S	S	S	S	S	S	S	S	S	S	S	S	S	S	S	S	S	S	S	S	S	S	S	S
E0604	O139	2012	G	Edema disease		4	S		32	S		S	S	S	S	S	S	S	S	S	S	S	S	S	S	S	S	S	S	S	S	S	S	S	S
E0605	O139	2012	G	Edema disease		4	S		16	S		S	S	S	S	S	S	S	S	S	S	S	S	S	S	S	S	S	S	S	S	S	S	S	S
E0606	O139	2012	G	Edema disease		8	S		32	S		S	S	S	S	S	S	S	S	S	S	S	S	S	S	S	S	S	S	S	S	S	S	S	S
E0607	O116	2012	G	Diarrhea		4	S		64	S		R	R	S	S	S	S	S	S	S	S	S	S	S	R	R	R	R	R	R	R	R	S	S	S
E0608	O116	2012	G	Diarrhea		4	S		64	S		R	R	S	S	S	S	S	S	S	S	S	S	S	R	R	R	R	R	R	R	R	S	S	S
E0609	O116	2012	G	Diarrhea		4	S		64	S		R	R	S	S	S	S	S	S	S	S	S	S	S	R	R	R	R	R	R	R	R	S	S	S
E0610	O116	2012	G	Diarrhea		4	S		32	S		R	S	S	S	S	S	S	S	S	S	S	S	S	R	R	R	R	R	R	R	R	S	S	R
E0611	O116	2012	G	Diarrhea		4	S		32	S		R	R	S	S	S	S	S	S	S	S	S	S	S	R	R	R	R	R	R	R	R	S	S	R
E0612	OUT	2012	G	Diarrhea		8	S		32	S		S	S	S	S	S	S	S	S	S	S	S	S	S	S	S	S	S	S	S	S	S	S	S	S
E0613	O116	2012	G	Diarrhea		4	S		64	S		R	R	S	S	S	S	S	S	S	S	S	S	S	R	R	R	R	R	R	R	R	S	S	S
E0614	O116	2012	G	Diarrhea		4	S		64	S		R	R	S	S	S	S	S	S	S	S	S	S	S	R	R	R	R	R	R	R	R	S	S	S
E0615	O116	2012	G	Diarrhea		4	S		64	S		R	R	S	S	S	S	S	S	S	S	S	S	S	R	R	R	R	R	R	R	S	S	S	S
E0617	O180	2012	G	Diarrhea		4	S		32	S		R	S	R	S	S	S	R	S	S	S	S	S	S	R	R	R	R	R	R	R	R	S	S	S
E0618	OUT	2012	G	Diarrhea		4	S		32	S		R	R	S	S	S	S	S	S	S	S	S	S	R	R	R	R	R	R	R	R	R	S	S	S
E0619	O180	2012	G	Diarrhea		1	S		32	S		R	S	R	S	S	S	R	S	S	S	S	S	R	S	R	R	R	R	R	R	R	S	S	S
E0620	O43	2012	G	Diarrhea		2	S		16	S		S	S	S	S	S	S	S	S	S	S	S	S	R	S	S	R	R	R	R	R	R	S	S	R
E0621	OUT	2012	G	Diarrhea		4	S		32	S		S	S	S	S	S	S	S	S	S	S	S	S	S	S	R	R	R	S	S	S	R	S	S	R
E0622	O139	2012	B	Edema disease		4	S		16	S		R	R	R	S	S	S	S	S	S	S	S	S	S	R	R	R	S	S	S	S	S	S	S	S
E0623	O139	2012	B	Edema disease		4	S		16	S		R	R	R	S	S	S	S	S	S	S	S	S	S	R	R	R	S	S	S	S	S	S	S	S
E0624	O139	2012	B	Edema disease		4	S		16	S		R	R	R	S	S	S	S	S	S	S	S	S	S	R	R	R	S	S	S	S	S	S	S	S
E0625	O139	2012	B	Edema disease		4	S		16	S		R	R	R	S	S	S	S	S	S	S	S	S	S	R	R	R	S	S	S	S	S	S	S	S
E0626	O149	2003	L	Diarrhea		4	S		16	S		R	R	S	S	S	S	S	S	S	S	S	S	S	R	R	R	S	S	S	S	R	S	S	S
E0627	O149	2003	L	Diarrhea		4	S		16	S		R	R	S	S	S	S	S	S	S	S	S	S	S	R	R	R	S	S	S	S	R	S	S	S
E0628	OUT	2003	L	Edema disease		4	S		32	S		S	S	S	S	S	S	S	S	S	S	S	S	S	R	R	R	S	S	S	S	S	S	S	S
E0629	O141	2003	L	Edema disease		4	S		1024	R		S	S	S	S	S	S	S	S	S	S	S	S	S	S	R	R	S	S	S	S	S	S	S	R
E0630	O149	2003	L	Diarrhea		4	S		16	S		R	R	R	S	S	S	S	S	R	S	S	S	S	R	R	R	S	S	S	S	R	S	S	S
E0631	O149	2003	L	Diarrhea		4	S		16	S		R	R	S	S	S	S	S	S	S	S	S	S	S	R	R	R	S	S	S	S	R	S	S	S
E0632	O141	2004	L	Edema disease		8	S		>2048	R		R	S	S	S	S	S	S	S	R	S	S	S	R	R	R	R	R	S	S	S	S	S	S	R
E0633	O116	2007	L	Diarrhea		4	S		16	S		R	R	S	S	S	S	S	S	S	S	S	R	R	R	R	S	R	S	R	R	R	S	S	R
E0634	O116	2007	L	Diarrhea		4	S		16	S		R	R	S	S	S	S	S	S	S	S	S	R	R	R	R	R	R	R	R	R	R	S	S	R
E0635	O116	2007	L	Diarrhea		4	S		16	S		R	R	S	S	S	S	S	S	S	S	S	R	R	R	R	R	R	R	R	R	R	S	S	R
E0636	O116	2007	L	Diarrhea		4	S		16	S		R	R	S	S	S	S	S	S	S	S	S	R	R	R	R	R	R	R	R	R	R	S	S	R
E0637	O116	2007	L	Diarrhea		4	S		16	S		R	R	S	S	S	S	S	S	S	S	S	R	R	R	R	S	R	R	R	R	R	S	S	R
E0638	O116	2007	L	Diarrhea		4	S		16	S		S	S	S	S	S	S	S	S	S	S	S	R	R	R	R	S	S	R	R	R	S	S	S	R
E0639	O116	2007	L	Diarrhea		4	S		16	S		R	R	S	S	S	S	S	S	S	S	S	R	R	R	R	R	S	R	R	R	S	S	S	R
E0640	O116	2007	L	Diarrhea		4	S		16	S		R	R	S	S	S	S	S	S	S	S	S	R	R	R	R	R	R	R	R	R	R	S	S	R
E0641	O147	2007	L	Diarrhea		1	S		32	S		S	S	S	S	S	S	S	S	S	S	S	S	R	S	R	R	S	S	S	S	R	S	S	R
E0642	O147	2007	L	Diarrhea		2	S		>2048	R		R	S	S	S	S	S	S	S	S	S	S	S	S	R	R	R	R	S	S	S	R	S	S	R
E0643	O116	2007	L	Diarrhea		2	S		16	S		S	S	S	S	S	S	S	S	S	S	S	S	R	S	R	R	S	R	R	R	R	S	S	R
E0644	O180	2008	L	Diarrhea		4	S		32	S		R	R	S	S	S	S	S	S	S	S	S	S	S	R	R	R	S	S	S	S	R	S	S	S
E0645	O147	2008	L	Diarrhea		2	S		32	S		S	S	S	S	S	S	S	S	S	S	S	S	S	R	R	R	S	S	S	S	R	S	S	S
E0646	O68	2008	L	Diarrhea		8	S		32	S		R	R	S	S	S	S	S	S	S	S	S	S	R	R	R	R	S	S	S	S	S	S	S	R
E0647	O147	2008	L	Diarrhea		2	S		32	S		R	R	R	S	S	S	S	S	S	S	S	S	R	R	R	R	R	S	S	S	R	S	S	R
E0648	O116	2008	L	Diarrhea		4	S		16	S		R	R	S	S	S	S	S	S	S	S	S	R	R	R	R	R	R	R	R	R	R	S	S	R
E0649	O147	2008	L	Diarrhea		2	S		32	S		R	S	S	S	S	S	S	S	S	S	S	S	R	R	R	R	R	S	S	S	R	S	S	R
E0650	O147	2008	L	Diarrhea		2	S		16	S		R	S	S	S	S	S	S	S	S	S	S	S	R	R	R	R	R	S	S	S	R	S	S	R
E0651	O147	2008	L	Diarrhea		2	S		16	S		S	S	S	S	S	S	S	S	S	S	S	S	S	R	R	R	S	S	S	S	R	S	S	R
E0652	O147	2009	L	Diarrhea		2	S		16	S		S	S	S	S	S	S	S	S	S	S	S	S	S	R	R	R	S	S	S	S	S	S	S	R
E0653	O116	2009	L	Diarrhea		4	S		16	S		R	S	S	S	S	S	S	S	S	S	S	S	S	R	R	S	R	R	R	R	R	S	S	S
E0654	O98	2010	L	Diarrhea		4	S		32	S		S	S	S	S	S	S	S	S	S	S	S	S	S	S	R	R	S	S	S	S	S	S	S	R
E0655	OUT	2010	L	Diarrhea		2	S		16	S		S	S	S	S	S	S	S	S	S	S	S	S	S	S	S	S	S	S	S	S	S	S	S	R
E0656	OSB9	2010	L	Diarrhea		4	S		16	S		S	S	S	S	S	S	S	S	S	S	S	R	S	S	R	S	R	S	S	S	R	S	S	S
E0657	OUT	2010	L	Diarrhea		2	S		16	S		S	S	S	S	S	S	S	S	S	S	S	S	S	S	S	S	S	S	S	S	S	S	S	R
E0658	O139	2010	L	Edema disease		2	S		16	S		S	S	S	S	S	S	S	S	S	S	S	S	S	S	R	S	S	S	S	S	S	S	S	R
E0659	O147	2011	L	Diarrhea		2	S		32	S		S	S	S	S	S	S	S	S	S	S	S	S	S	R	R	R	S	S	S	S	R	S	S	R
E0660	O149	2011	L	Diarrhea		4	S		16	S		S	S	S	S	S	S	S	S	S	S	S	S	S	S	R	S	R	S	S	S	S	S	S	S
E0661	O147	2011	L	Diarrhea		2	S		32	S		S	S	S	S	S	S	S	S	S	S	S	S	S	R	R	R	S	S	S	S	R	S	S	R
E0662	O149	2011	L	Diarrhea		4	S		16	S		S	S	S	S	S	S	S	S	S	S	S	S	S	S	R	S	R	S	S	S	S	S	S	R
E0663	O149	2012	L	Diarrhea		4	S		16	S		S	S	S	S	S	S	S	S	S	S	S	S	S	S	S	S	R	S	S	S	S	S	S	R
E0664	O149	2012	L	Diarrhea		4	S		16	S		S	S	S	S	S	S	S	S	S	S	S	S	S	S	S	S	R	S	S	S	S	S	S	R
E0665	O15	2012	L	Diarrhea		8	S		16	S		R	R	S	S	S	S	S	S	S	S	S	S	R	R	R	S	S	S	S	S	S	S	S	R
E0666	O15	2012	L	Diarrhea		8	S		32	S		R	R	S	S	S	S	S	S	S	S	S	S	R	R	R	S	S	S	S	S	S	S	S	R
E0667	O15	2012	L	Diarrhea		8	S		16	S		R	R	S	S	S	S	S	S	S	S	S	S	R	R	R	S	S	S	S	S	S	S	S	R
E0668	O25	2012	L	Diarrhea		8	S		32	S		S	S	S	S	S	S	S	S	S	S	S	S	S	S	R	R	S	S	S	S	R	S	S	S
E0669	O149	2012	L	Diarrhea		4	S		16	S		S	S	S	S	S	S	S	S	S	S	S	S	S	S	R	S	R	S	S	S	S	S	S	R
E0670	O86	2012	L	Diarrhea		8	S		>2048	R		R	R	S	S	S	S	S	S	S	S	S	S	S	R	R	R	R	R	R	R	R	S	S	R
E0671	OUT	2012	L	Edema disease		4	S		16	S		S	S	S	S	S	S	S	S	S	S	S	S	S	R	R	S	S	S	S	S	S	S	S	R
E0672	O139	2004	M	Edema disease		2	S		16	S		R	R	R	S	S	S	S	S	S	S	S	S	S	R	R	S	S	S	S	S	R	S	S	S
E0673	O139	2005	M	Edema disease		2	S		16	S		S	S	S	S	S	S	S	S	S	S	S	S	R	R	R	R	S	S	S	S	R	S	S	R
E0674	O139	2005	M	Edema disease		2	S		16	S		R	R	S	S	S	S	S	S	S	S	S	S	R	R	R	R	S	S	S	S	S	S	S	R
E0675	O139	2005	M	Edema disease		1	S		16	S		S	S	S	S	S	S	S	S	S	S	S	S	S	S	R	S	S	S	S	S	S	S	S	R
E0676	O139	2005	M	Edema disease		4	S		16	S		S	S	S	S	S	S	S	S	S	S	S	S	S	S	S	S	S	S	S	S	S	S	S	S
E0677	O116	2007	L	Diarrhea		4	S		8	S		S	S	S	S	S	S	S	S	S	S	S	S	R	S	R	R	R	R	R	R	R	S	S	R
E0678	O116	2008	L	Diarrhea		4	S		8	S		R	R	S	S	S	S	S	S	S	S	S	R	R	R	R	R	R	R	R	R	R	S	S	R
E0679	O116	2008	L	Diarrhea		4	S		8	S		R	R	S	S	S	S	S	S	S	S	S	R	R	R	R	R	R	R	R	R	R	S	S	R
E0680	O116	2008	L	Diarrhea		4	S		8	S		R	S	S	S	S	S	S	S	S	S	S	R	R	R	R	R	R	R	R	R	R	S	S	R
E0681	O116	2008	L	Diarrhea		4	S		8	S		R	S	S	S	S	S	S	S	S	S	S	R	R	R	R	R	R	R	R	R	R	S	S	R
E0682	O116	2008	L	Diarrhea		4	S		8	S		R	S	S	S	S	S	S	S	S	S	S	R	R	R	R	R	R	R	R	R	R	S	S	R
E0683	O116	2009	L	Diarrhea		4	S		8	S		R	R	S	S	S	S	S	S	S	S	S	S	S	R	R	S	R	R	R	R	R	S	S	S
E0684	O116	2009	L	Diarrhea		4	S		32	S		R	R	S	S	S	S	S	S	S	S	S	S	S	R	R	S	R	R	R	R	R	S	S	S
E0685	O139	2010	L	Edema disease		2	S		16	S		S	S	S	S	S	S	S	S	S	S	S	S	S	S	R	S	S	S	S	S	S	S	S	R
E0686	O139	2010	L	Edema disease		2	S		16	S		S	S	S	S	S	S	S	S	S	S	S	S	S	S	R	S	S	S	S	S	S	S	S	R
E0687	O139	2010	L	Edema disease		2	S		16	S		S	S	S	S	S	S	S	S	S	S	S	S	S	S	R	S	S	S	S	S	S	S	S	R
E0688	O139	2010	L	Edema disease		2	S		16	S		S	S	S	S	S	S	S	S	S	S	S	S	S	S	R	S	S	S	S	S	S	S	S	R
E0689	O149	2011	L	Diarrhea		4	S		16	S		S	S	S	S	S	S	S	S	S	S	S	S	S	S	R	S	R	S	S	S	S	S	S	S
E0690	O149	2011	L	Diarrhea		4	S		16	S		S	S	S	S	S	S	S	S	S	S	S	S	S	S	R	S	R	S	S	S	S	S	S	S
E0691	O149	2011	L	Diarrhea		4	S		16	S		S	S	S	S	S	S	S	S	S	S	S	S	S	S	R	S	R	S	S	S	S	S	S	S
E0692	O149	2011	L	Diarrhea		4	S		16	S		S	S	S	S	S	S	S	S	S	S	S	S	S	S	R	S	R	S	S	S	S	S	S	R
E0693	O149	2011	L	Diarrhea		4	S		16	S		S	S	S	S	S	S	S	S	S	S	S	S	S	S	R	S	R	S	S	S	S	S	S	R
E0694	O149	2011	L	Diarrhea		4	S		16	S		S	S	S	S	S	S	S	S	S	S	S	S	S	S	R	S	R	S	S	S	S	S	S	R
E0695	O149	2011	L	Diarrhea		4	S		16	S		S	S	S	S	S	S	S	S	S	S	S	S	S	S	R	S	R	S	S	S	S	S	S	R
E0696	O149	2012	L	Diarrhea		4	S		16	S		S	S	S	S	S	S	S	S	S	S	S	S	S	S	R	S	R	S	S	S	S	S	S	R
E0697	O149	2012	L	Diarrhea		4	S		16	S		S	S	S	S	S	S	S	S	S	S	S	S	S	S	R	S	R	S	S	S	S	S	S	R
E0711	O2	2013	N	Others/unknown		16	S		16	S		S	S	S	S	S	S	S	S	S	S	S	S	S	R	S	R	R	S	S	S	S	S	S	S
E0712	O2	2013	N	Others/unknown		16	S		16	S		S	S	S	S	S	S	S	S	S	S	S	S	S	R	S	R	R	S	S	S	S	S	S	S
E0713	O2	2013	N	Others/unknown		8	S		16	S		S	S	S	S	S	S	S	S	S	S	S	S	S	R	S	R	R	S	S	S	S	S	S	S
E0714	O139	2013	N	Edema disease		4	S		16	S		S	S	S	S	S	S	S	S	S	S	S	S	S	S	S	S	S	S	S	S	S	S	S	R
E0715	O139	2013	N	Edema disease		4	S		16	S		S	S	S	S	S	S	S	S	S	S	S	S	S	S	S	S	S	S	S	S	S	S	S	R
E0716	O139	2013	N	Edema disease		4	S		16	S		S	S	S	S	S	S	S	S	S	S	S	S	S	S	S	S	S	S	S	S	S	S	S	R
E0717	O139	2013	N	Edema disease		4	S		16	S		S	S	S	S	S	S	S	S	S	S	S	S	S	S	S	S	S	S	S	S	S	S	S	R
E0718	O139	2013	N	Edema disease		4	S		16	S		S	S	S	S	S	S	S	S	S	S	S	S	S	S	S	S	S	S	S	S	S	S	S	S
E0719	O139	2013	N	Edema disease		4	S		32	S		S	S	S	S	S	S	S	S	S	S	S	S	S	S	S	S	S	S	S	S	S	S	S	S
E0720	O139	2013	N	Edema disease		4	S		32	S		S	S	S	S	S	S	S	S	S	S	S	S	S	S	S	S	S	S	S	S	S	S	S	S
E0721	O116	2012	N	Diarrhea		4	S		8	S		R	R	S	S	S	S	S	S	S	S	S	S	S	R	R	R	R	R	R	R	R	S	S	S
E0722	O116	2012	N	Diarrhea		4	S		8	S		R	R	S	S	S	S	S	S	S	S	S	S	S	R	R	R	R	R	R	R	R	S	S	S
E0725	O121	2009	N	Diarrhea		4	S		32	S		S	S	S	S	S	S	S	S	S	S	S	S	S	S	R	S	S	S	S	S	S	S	S	S
E0726	O149	2009	N	Diarrhea		4	S		16	S		S	S	S	S	S	S	S	S	S	S	S	R	R	R	R	R	R	R	S	S	R	S	S	S
E0727	O149	2009	N	Diarrhea		4	S		16	S		R	R	R	S	S	S	S	S	S	S	S	R	R	R	R	R	R	R	S	S	R	R	S	S
E0728	O149	2007	N	Diarrhea		4	S		16	S		R	R	S	S	S	S	S	S	S	S	S	S	R	R	R	R	S	S	S	S	R	S	S	S
E0729	O149	2007	N	Diarrhea		4	S		16	S		R	R	S	S	S	S	S	S	S	S	S	S	R	R	R	R	S	S	S	S	S	S	S	S
E0730	O83	2006	N	Others/unknown		8	S		64	S		S	S	S	S	S	S	S	S	S	S	S	S	R	R	R	S	S	S	S	S	R	S	S	S
E0731	O149	2006	N	Diarrhea		4	S		16	S		R	R	S	S	S	S	S	S	S	S	S	S	R	R	R	R	S	S	S	S	S	S	S	S
E0732	O149	2006	N	Diarrhea		4	S		16	S		R	R	S	S	S	S	S	S	S	S	S	S	R	R	R	R	S	S	S	S	S	S	S	S
E0733	O116	2006	N	Diarrhea		4	S		32	S		R	R	S	S	S	S	S	S	S	S	S	R	R	R	R	S	R	R	R	R	R	S	S	R
E0734	OUT	2005	N	Others/unknown		4	S		32	S		S	S	S	S	S	S	S	S	S	S	S	S	S	S	R	S	S	S	S	S	S	S	S	S
E0736	O35	2005	N	Diarrhea		2	S		16	S		R	R	S	S	S	S	S	S	S	S	S	S	S	S	R	S	S	S	S	S	S	S	S	R
E0737	O149	2004	N	Diarrhea		4	S		16	S		S	S	S	S	S	S	S	S	S	S	S	S	S	R	R	S	S	S	S	S	R	S	S	R
E0739	O116	2012	N	Diarrhea		4	S		8	S		R	R	S	S	S	S	S	S	S	S	S	S	S	R	R	R	R	R	R	R	R	S	S	S
E0740	O149	2007	N	Diarrhea		4	S		16	S		R	R	S	S	S	S	S	S	S	S	S	S	R	R	R	R	S	S	S	S	R	S	S	S
E0741	O149	2007	N	Diarrhea		4	S		16	S		R	R	S	S	S	S	S	S	S	S	S	S	R	R	R	R	S	S	S	S	R	S	S	S
E0742	O116	2006	N	Diarrhea		4	S		16	S		R	R	S	S	S	S	S	S	S	S	S	R	R	R	R	S	R	R	R	R	R	S	S	R
E0743	O116	2006	N	Diarrhea		4	S		16	S		R	R	S	S	S	S	S	S	S	S	S	R	R	R	R	S	R	R	R	R	R	S	S	R
E0744	O116	2006	N	Diarrhea		4	S		16	S		R	R	S	S	S	S	S	S	S	S	S	R	R	R	R	S	R	R	R	R	R	S	S	R
E0745	O36	2004	N	Diarrhea		4	S		16	S		S	S	S	S	S	S	S	S	S	S	S	R	R	R	R	R	R	R	S	S	R	S	S	R
E0746	OUT	2004	N	Diarrhea		4	S		16	S		S	S	S	S	S	S	S	S	S	S	S	R	R	R	R	R	R	R	S	S	R	S	S	R
E0747	O149	2004	N	Diarrhea		4	S		8	S		S	S	S	S	S	S	S	S	S	S	S	S	S	R	R	S	S	S	S	S	R	S	S	S
E0748	O8	2004	N	Diarrhea		1	S		16	S		R	R	R	S	S	S	S	S	S	S	S	S	S	S	R	S	S	S	S	S	S	S	S	R
E0749	O103	2013	N	Diarrhea		4	S		32	S		R	R	S	S	S	S	S	S	S	S	S	S	S	R	R	S	S	S	S	S	R	S	S	R
E0779	O149	2013	O	Diarrhea		4	S		8	S		S	S	S	S	S	S	S	S	S	S	S	S	S	R	R	R	R	S	S	S	R	S	S	S
E0780	O149	2013	O	Diarrhea		4	S		8	S		S	S	S	S	S	S	S	S	S	S	S	S	S	R	R	R	R	S	S	S	R	S	S	S
E0781	O149	2013	O	Diarrhea		4	S		8	S		S	S	S	S	S	S	S	S	S	S	S	S	S	R	R	R	R	S	S	S	R	S	S	S
E0782	O149	2013	O	Diarrhea		4	S		8	S		S	S	S	S	S	S	S	S	S	S	S	S	S	R	R	R	R	S	S	S	R	S	S	S
E0865	O139	1995	P	Edema disease		4	S		16	S		S	S	S	S	S	S	S	S	S	S	S	S	R	R	R	R	S	S	S	S	R	S	S	S
E0866	O139	1995	P	Edema disease		4	S		16	S		S	S	S	S	S	S	S	S	S	S	S	S	R	R	R	R	S	S	S	S	R	S	S	R
E0867	O139	1995	P	Edema disease		4	S		16	S		S	S	S	S	S	S	S	S	S	S	S	S	R	R	R	R	S	S	S	S	R	S	S	R
E0868	O139	1997	P	Edema disease		8	S		16	S		S	S	S	S	S	S	S	S	S	S	S	S	S	S	R	S	S	S	S	S	S	S	S	S
E0869	O139	1998	P	Edema disease		4	S		16	S		S	S	S	S	S	S	S	S	S	S	S	S	S	S	S	S	S	S	S	S	S	S	S	S
E0870	O139	1999	P	Edema disease		4	S		16	S		S	S	S	S	S	S	S	S	S	S	S	S	S	R	S	R	S	S	S	S	S	S	S	S
E0871	O139	2002	P	Edema disease		1	S		32	S		S	S	S	S	S	S	S	S	S	S	S	S	S	R	R	R	S	S	S	S	S	S	S	R
E0872	O139	2002	P	Edema disease		1	S		16	S		S	S	S	S	S	S	S	S	S	S	S	S	S	R	R	R	S	S	S	S	S	S	S	R
E0873	O139	2004	P	Edema disease		4	S		16	S		S	S	S	S	S	S	S	S	S	S	S	S	S	S	S	R	R	S	S	S	S	S	S	R
E0874	O139	2004	P	Edema disease		4	S		512	R		S	S	S	S	S	S	S	S	S	S	S	S	S	R	R	R	S	S	S	S	S	S	S	R
E0875	O139	2004	P	Edema disease		4	S		512	R		S	S	S	S	S	S	S	S	S	S	S	S	S	R	R	R	S	S	S	S	R	S	S	R
E0876	O139	2004	P	Edema disease		4	S		512	R		S	S	S	S	S	S	S	S	S	S	S	S	S	R	R	R	S	S	S	S	R	S	S	R
E0877	O139	2004	P	Edema disease		4	S		512	R		S	S	S	S	S	S	S	S	S	S	S	S	S	R	R	R	S	S	S	S	R	S	S	R
E0878	O139	2004	P	Edema disease		4	S		512	R		S	S	S	S	S	S	S	S	S	S	S	S	S	R	R	R	S	S	S	S	R	S	S	R
E0879	O139	2004	P	Edema disease		4	S		256	R		S	S	S	S	S	S	S	S	S	S	S	S	S	R	R	R	S	S	S	S	R	S	S	R
E0880	O139	2004	P	Edema disease		4	S		256	R		S	S	S	S	S	S	S	S	S	S	S	S	S	R	R	R	S	S	S	S	R	S	S	R
E0881	O139	2004	P	Edema disease		4	S		16	S		S	S	S	S	S	S	S	S	S	S	S	S	S	S	S	S	S	S	S	S	S	S	S	R
E0882	O139	2004	P	Edema disease		4	S		16	S		S	S	S	S	S	S	S	S	S	S	S	S	S	S	S	S	S	S	S	S	S	S	S	R
E0883	O139	2004	P	Edema disease		4	S		16	S		S	S	S	S	S	S	S	S	S	S	S	S	S	S	S	S	S	S	S	S	S	S	S	R
E0884	O139	2004	P	Edema disease		4	S		16	S		S	S	S	S	S	S	S	S	S	S	S	S	S	S	S	S	S	S	S	S	S	S	S	R
E0885	O139	2005	P	Edema disease		4	S		512	R		S	S	S	S	S	S	S	S	S	S	S	S	S	R	R	R	S	S	S	S	R	S	S	R
E0886	O139	2005	P	Edema disease		4	S		512	R		S	S	S	S	S	S	S	S	S	S	S	S	S	R	R	R	S	S	S	S	R	S	S	R
E0887	O139	2005	P	Edema disease		4	S		512	R		S	S	S	S	S	S	S	S	S	S	S	S	S	R	R	R	S	S	S	S	R	S	S	R
E0888	O139	2005	P	Edema disease		4	S		16	S		S	S	S	S	S	S	S	S	S	S	S	S	S	S	R	R	S	S	S	S	S	S	S	R
E0889	O139	2005	P	Edema disease		4	S		16	S		S	S	S	S	S	S	S	S	S	S	S	S	S	S	R	R	S	S	S	S	R	S	S	R
E0890	O139	2006	P	Edema disease		4	S		16	S		S	S	S	S	S	S	S	S	S	S	S	S	S	S	S	S	S	S	S	S	S	S	S	R
E0891	O139	2006	P	Edema disease		4	S		16	S		R	R	S	S	S	S	S	S	S	S	S	R	S	S	S	S	S	S	S	S	R	S	S	R
E0892	O139	2006	P	Edema disease		2	S		16	S		R	R	S	S	S	S	S	S	S	S	S	R	S	S	S	S	S	S	S	S	R	S	S	R
E0893	O139	2008	P	Edema disease		1	S		16	S		S	S	S	S	S	S	S	S	S	S	S	S	R	R	R	S	S	S	S	S	S	S	S	R
E0894	O139	2008	P	Edema disease		2	S		16	S		S	S	S	S	S	S	S	S	S	S	S	S	S	S	S	S	S	S	S	S	S	S	S	R
E0895	O139	2008	P	Edema disease		1	S		16	S		R	R	S	S	S	S	S	S	S	S	S	S	R	R	R	S	S	S	S	S	S	S	S	R
E0896	O139	2008	P	Edema disease		1	S		16	S		R	R	S	S	S	S	S	S	S	S	S	S	R	R	R	S	S	S	S	S	S	S	S	R
E0897	O139	2008	P	Edema disease		1	S		16	S		R	R	S	S	S	S	S	S	S	S	S	S	R	R	R	S	S	S	S	S	S	S	S	R
E0898	O139	2009	P	Diarrhea		2	S		16	S		S	S	S	S	S	S	S	S	S	S	S	S	S	S	R	S	S	S	S	S	R	S	S	R
E0899	OSB9	2011	P	Diarrhea		4	S		8	S		R	S	R	S	S	S	R	S	S	S	S	R	R	R	R	R	R	R	R	S	R	S	S	S
E0900	OSB9	2011	P	Diarrhea		4	S		8	S		R	S	R	R	S	S	R	S	S	S	S	R	R	R	R	R	R	R	R	R	R	S	S	S
E0901	O139	2011	P	Edema disease		2	S		16	S		S	S	S	S	S	S	S	S	S	S	S	S	R	S	R	S	S	S	S	S	S	S	S	R
E0902	O139	2011	P	Edema disease		2	S		16	S		R	R	S	S	S	S	S	S	S	S	S	S	S	S	S	S	S	S	S	S	R	S	S	R
E0903	O139	2011	P	Edema disease		2	S		16	S		S	S	S	S	S	S	S	S	S	S	S	S	S	S	S	S	S	S	S	S	S	S	S	R
E0904	O147	2012	P	Diarrhea		2	S		32	S		S	S	S	S	S	S	S	S	S	S	S	S	S	R	S	R	R	S	S	S	R	S	S	R
E0905	O147	2012	P	Diarrhea		2	S		16	S		S	S	S	S	S	S	S	S	S	S	S	S	S	R	S	R	R	S	S	S	R	S	S	R
E0906	O139	2013	P	Edema disease		4	S		16	S		S	S	S	S	S	S	S	S	S	S	S	S	S	S	S	S	S	S	S	S	S	S	S	R
E0907	O139	2013	P	Edema disease		4	S		16	S		S	S	S	S	S	S	S	S	S	S	S	S	S	S	S	S	S	S	S	S	S	S	S	R
E0908	O139	2013	P	Edema disease		4	S		16	S		S	S	S	S	S	S	S	S	S	S	S	S	S	R	R	S	S	S	S	S	R	S	S	R
E0909	O139	2013	P	Edema disease		4	S		16	S		S	S	S	S	S	S	S	S	S	S	S	S	S	R	R	S	S	S	S	S	R	S	S	R
E0910	O139	2013	P	Edema disease		4	S		16	S		S	S	S	S	S	S	S	S	S	S	S	S	S	R	R	S	S	S	S	S	R	S	S	R
E0911	O139	2013	P	Edema disease		4	S		16	S		S	S	S	S	S	S	S	S	S	S	S	S	S	R	R	S	S	S	S	S	R	S	S	R
E0912	O139	2013	P	Edema disease		4	S		16	S		S	S	S	S	S	S	S	S	S	S	S	S	S	R	R	S	S	S	S	S	R	S	S	R
E0913	O149	1999	P	Diarrhea		4	S		16	S		S	S	S	S	S	S	S	S	S	S	S	S	R	R	R	R	R	S	S	S	R	S	S	S
E0914	O149	1999	P	Diarrhea		4	S		16	S		S	S	S	S	S	S	S	S	S	S	S	S	R	R	R	R	R	S	S	S	R	S	S	S
E0915	O149	2000	P	Diarrhea		4	S		16	S		S	S	S	S	S	S	S	S	S	S	S	S	R	S	R	S	R	S	S	S	R	S	S	S
E0916	O149	2001	P	Diarrhea		4	S		16	S		S	S	S	S	S	S	S	S	S	S	S	S	S	R	R	R	S	S	S	S	S	S	S	S
E0917	O149	2001	P	Diarrhea		4	S		16	S		S	S	S	S	S	S	S	S	S	S	S	S	S	R	R	R	S	S	S	S	S	S	S	S
E0918	O149	2004	P	Diarrhea		4	S		16	S		R	S	R	S	S	S	S	S	S	S	S	S	R	R	R	R	R	S	S	S	R	S	S	S
E0919	O149	2004	P	Diarrhea		4	S		16	S		R	S	R	S	S	S	S	S	S	S	S	S	R	R	R	R	R	S	S	S	R	S	S	S
E0920	O149	2004	P	Diarrhea		16	S		128	S		R	S	R	S	S	S	R	S	S	S	S	S	S	R	R	S	R	S	S	S	R	S	S	R
E0921	O149	2004	P	Diarrhea		16	S		128	S		R	S	R	S	S	S	R	S	S	S	S	S	S	R	R	S	R	S	S	S	R	S	S	R
E0922	O149	2004	P	Diarrhea		16	S		128	S		R	S	R	S	S	S	R	S	S	S	S	S	S	R	R	S	R	S	S	S	R	S	S	R
E0923	O149	2004	P	Diarrhea		16	S		128	S		R	S	R	S	S	S	R	S	S	S	S	S	S	R	R	S	R	S	S	S	R	S	S	R
E0924	O149	2013	P	Diarrhea		2	S		16	S		S	S	S	S	S	S	S	S	S	S	S	S	S	S	S	R	R	R	S	S	R	S	S	R
E0925	O147	2010	P	Diarrhea		2	S		16	S		R	R	S	S	S	S	S	S	S	S	S	S	S	S	S	R	R	S	S	S	R	S	S	R
E0926	O147	2010	P	Diarrhea		2	S		32	S		R	R	S	S	S	S	S	S	S	S	S	S	S	R	S	R	R	S	S	S	R	S	S	R
E0927	O147	2010	P	Diarrhea		2	S		32	S		R	R	S	S	S	S	S	S	S	S	S	S	S	R	S	R	R	S	S	S	R	S	S	R
E0928	O147	2010	P	Diarrhea		2	S		32	S		R	R	S	S	S	S	S	S	S	S	S	S	S	S	S	R	R	S	S	S	R	S	S	R
E0929	O116	2008	P	Diarrhea		4	S		8	S		R	S	R	R	S	S	R	S	S	S	S	R	S	R	R	S	R	R	R	R	S	S	S	S
E0930	O116	2010	P	Diarrhea		4	S		8	S		R	S	R	R	S	S	R	S	S	S	S	R	S	R	R	S	R	R	R	R	S	S	S	S
E0931	O116	2010	P	Diarrhea		4	S		8	S		R	S	R	R	S	S	R	S	S	S	S	R	S	R	R	S	R	R	R	R	S	R	S	S
E0932	O116	2010	P	Diarrhea		4	S		8	S		R	S	R	R	S	S	R	S	S	S	S	R	S	R	R	S	R	R	R	R	S	R	S	S
E0933	O116	2010	P	Diarrhea		4	S		8	S		R	S	R	R	S	S	R	S	S	S	S	R	S	R	R	S	R	R	R	R	S	R	S	S
E0934	O116	2010	P	Diarrhea		2	S		16	S		R	S	R	S	S	S	R	S	S	S	S	R	S	R	R	S	R	R	R	S	S	R	S	S
E0935	O116	2012	P	Diarrhea		4	S		8	S		R	S	R	R	S	S	R	S	S	S	S	R	S	R	R	S	R	R	R	R	S	R	S	S
E0936	O116	2012	P	Diarrhea		4	S		8	S		R	S	R	R	S	S	R	S	S	S	S	R	S	R	R	S	R	R	R	R	S	R	S	S
E0937	O116	2012	P	Diarrhea		4	S		8	S		R	S	R	R	S	S	R	S	S	S	S	R	S	R	R	S	R	R	R	R	S	R	S	S
E0938	O116	2013	P	Diarrhea		4	S		8	S		R	S	R	R	S	S	R	S	S	S	S	R	S	R	R	S	R	R	R	R	S	S	S	R
E0939	O149	2007	Q	Diarrhea		4	S		16	S		R	R	S	S	S	S	S	S	S	S	S	S	R	S	R	R	R	R	S	R	R	S	S	S
E0940	O139	2008	Q	Edema disease		4	S		16	S		R	R	R	S	S	S	S	S	S	S	S	S	S	R	R	R	S	S	S	S	S	S	S	R
E0941	O149	2008	Q	Diarrhea		4	S		16	S		S	S	S	S	S	S	S	S	S	S	S	S	R	S	S	R	R	S	S	S	R	S	S	S
E0942	O141	2009	Q	Diarrhea		8	S		32	S		R	R	S	S	S	S	S	S	S	S	S	S	R	R	R	R	R	S	S	S	R	S	S	S
E0943	O6	2009	Q	Edema disease		8	S		32	S		S	S	S	S	S	S	S	S	S	S	S	S	S	R	R	S	S	S	S	S	S	S	S	S
E0944	O149	2009	Q	Diarrhea		4	S		16	S		S	S	S	S	S	S	S	S	S	S	S	S	S	S	R	S	R	S	S	S	S	S	S	S
E0945	O139	2009	Q	Edema disease		2	S		16	S		R	R	R	S	S	S	S	S	S	S	S	S	S	R	R	S	S	S	S	S	S	S	S	S
E0946	O141	2009	Q	Diarrhea		8	S		64	S		R	R	S	S	S	S	S	S	S	S	S	S	R	R	R	R	R	S	S	S	R	S	S	S
E0947	O141	2010	Q	Edema disease		4	S		64	S		R	R	S	S	S	S	S	S	S	S	S	S	R	R	R	R	R	S	S	S	R	S	S	S
E0948	O139	2010	Q	Others/unknown		2	S		16	S		S	S	S	S	S	S	S	S	S	S	S	S	R	S	R	R	S	S	S	S	S	S	S	S
E0949	O8	2010	Q	Diarrhea		4	S		16	S		S	S	S	S	S	S	S	S	S	S	S	S	S	S	S	S	S	S	S	S	S	S	S	S
E0950	O139	2012	Q	Edema disease		2	S		16	S		S	S	S	S	S	S	S	S	S	S	S	S	S	S	R	S	S	S	S	S	S	S	S	S
E0951	O139	2012	Q	Edema disease		2	S		16	S		S	S	S	S	S	S	S	S	S	S	S	S	S	S	R	S	S	S	S	S	S	S	S	R
E0959	O139	2012	R	Edema disease		2	S		16	S		R	R	S	S	S	S	S	S	S	S	S	S	S	R	R	S	S	S	S	S	R	S	S	R
E0960	O139	2012	R	Edema disease		2	S		16	S		R	R	S	S	S	S	S	S	S	S	S	S	S	R	R	S	S	S	S	S	R	S	S	R
E0961	O139	2013	R	Edema disease		2	S		16	S		R	R	S	S	S	S	S	S	S	S	S	S	S	R	R	S	S	S	S	S	R	S	S	R
E0962	O139	2013	R	Edema disease		1	S		16	S		R	R	S	S	S	S	S	S	S	S	S	S	S	R	R	S	S	S	S	S	R	S	S	R
E0963	O139	2013	R	Edema disease		2	S		16	S		R	R	R	S	S	S	S	S	S	S	S	S	S	R	R	R	S	S	S	S	R	S	S	S
E0964	O139	2013	R	Edema disease		2	S		16	S		R	R	S	S	S	S	S	S	S	S	S	S	S	R	R	R	S	S	S	S	R	S	S	S
E0965	O149	2013	R	Diarrhea		4	S		16	S		R	R	R	S	S	S	S	S	S	S	S	S	R	R	R	R	R	S	S	S	R	S	S	S
E0966	O149	2013	R	Diarrhea		4	S		8	S		R	R	R	S	S	S	S	S	S	S	S	S	R	R	R	R	R	S	S	S	R	R	S	S
E0967	O149	2013	R	Diarrhea		4	S		8	S		R	R	R	S	S	S	S	S	S	S	S	S	R	R	R	R	S	S	S	S	S	S	S	S
E0968	O149	2003	C	Diarrhea		2	S		16	S		R	R	R	S	S	S	S	S	S	S	S	S	R	R	R	S	S	S	S	S	S	S	S	S
E0969	O149	2003	C	Diarrhea		4	S		16	S		S	S	R	R	S	S	R	S	S	S	S	S	S	S	S	S	S	S	S	S	S	S	S	S
E0970	O149	2003	C	Diarrhea		4	S		16	S		S	S	R	R	S	S	R	S	S	S	S	S	S	S	S	S	S	S	S	S	S	S	S	S
E0971	OSB9	2005	C	Diarrhea		4	S		16	S		R	R	R	S	S	S	S	S	S	S	S	S	R	R	R	R	R	R	S	S	R	S	S	S
E0972	O149	2005	C	Diarrhea		4	S		16	S		S	S	S	S	S	S	S	S	S	S	S	S	S	R	R	S	S	S	S	S	S	S	S	S
E0973	O149	2005	C	Diarrhea		4	S		16	S		S	S	S	S	S	S	S	S	S	S	S	S	S	R	R	S	S	S	S	S	S	S	S	S
E0974	OSB9	2005	C	Diarrhea		2	S		16	S		S	S	S	S	S	S	S	S	S	S	S	R	R	R	R	R	R	R	S	S	R	S	S	S
E0975	OSB9	2005	C	Diarrhea		2	S		16	S		S	S	S	S	S	S	S	S	S	S	S	R	R	R	R	R	R	R	S	S	R	S	S	R
E0976	O25	2005	C	Diarrhea		8	S		32	S		R	R	R	S	S	S	S	S	S	S	S	S	S	R	R	R	S	S	S	S	S	S	S	S
E0977	O149	2005	C	Diarrhea		4	S		16	S		R	R	R	S	S	S	S	S	S	S	S	S	S	S	R	S	S	S	S	S	R	R	S	S
E0978	O114	2005	C	Diarrhea		8	S		32	S		S	S	S	S	S	S	S	S	S	S	S	S	R	R	R	S	S	S	S	S	S	S	S	S
E0979	O25	2005	C	Others/unknown		8	S		32	S		R	R	S	S	S	S	S	S	S	S	S	S	R	R	R	S	S	S	S	S	S	S	S	R
E0980	O149	2006	C	Diarrhea		2	S		16	S		S	S	S	S	S	S	S	S	S	S	S	S	S	S	R	S	S	S	S	S	S	S	S	S
E0981	O149	2006	C	Diarrhea		4	S		16	S		S	S	S	S	S	S	S	S	S	S	S	S	S	R	R	S	S	S	S	S	S	S	S	S
E0982	O149	2006	C	Diarrhea		4	S		16	S		R	R	R	S	S	S	S	S	S	S	S	S	S	R	R	R	S	S	S	S	R	S	S	S
E0983	O149	2006	C	Diarrhea		4	S		16	S		R	R	R	S	S	S	S	S	S	S	S	S	S	S	R	S	S	S	S	S	S	S	S	S
E0984	O25	2006	C	Diarrhea		8	S		32	S		S	S	S	S	S	S	S	S	S	S	S	S	S	S	S	S	S	S	S	S	S	S	S	R
E0985	O149	2006	C	Diarrhea		4	S		16	S		R	S	R	S	S	S	S	S	S	S	S	S	R	R	S	R	R	R	S	R	R	S	S	S
E0986	O147	2006	C	Diarrhea		2	S		32	S		R	R	R	S	S	S	S	S	S	S	S	S	S	R	R	S	R	S	S	S	R	R	S	S
E0987	O139	2006	C	Edema disease		1	S		16	S		S	S	S	S	S	S	S	S	S	S	S	S	S	S	R	S	R	S	S	S	S	S	S	R
E0988	OSB9	2007	C	Diarrhea		4	S		16	S		R	S	R	S	S	S	S	S	S	S	S	S	R	R	S	R	R	R	S	S	R	S	S	S
E0989	O149	2007	C	Diarrhea		4	S		16	S		R	R	R	S	S	S	S	S	S	S	S	S	S	R	R	R	S	S	S	S	S	S	S	S
E0990	O149	2007	C	Diarrhea		4	S		16	S		R	R	R	S	S	S	S	S	S	S	S	S	S	R	S	R	S	S	S	S	R	S	S	S
E0991	O2	2007	C	Diarrhea		4	S		32	S		S	S	S	S	S	S	S	S	S	S	S	S	S	S	S	S	S	S	S	S	S	S	S	R
E0992	O121	2007	C	Diarrhea		8	S		16	S		R	R	S	S	S	S	S	S	S	S	S	S	S	S	S	S	S	S	S	S	R	S	S	S
E0993	O149	2007	C	Diarrhea		2	S		4	S		S	S	S	S	S	S	S	S	S	S	S	S	S	S	S	S	R	S	S	S	S	S	S	R
E0994	OSB9	2007	C	Diarrhea		4	S		16	S		S	S	S	S	S	S	S	S	S	S	S	R	S	R	R	R	R	S	S	S	R	S	S	S
E0995	O159	2008	C	Diarrhea		4	S		16	S		R	R	S	S	S	S	S	S	S	S	S	R	R	R	R	R	R	R	R	R	R	S	S	S
E0996	O36	2008	C	Others/unknown		4	S		32	S		R	R	S	S	S	S	S	S	S	S	S	S	R	R	R	R	S	S	S	S	S	S	S	R
E0997	O147	2008	C	Diarrhea		2	S		32	S		R	S	S	S	S	S	S	S	S	S	S	S	S	R	R	R	S	S	S	S	R	S	S	R
E0998	O149	2008	C	Diarrhea		4	S		16	S		S	S	S	S	S	S	S	S	S	S	S	S	S	S	R	S	R	R	R	R	S	S	S	S
E0999	O149	2008	C	Diarrhea		4	S		16	S		S	S	S	S	S	S	S	S	S	S	S	S	S	S	R	S	R	R	R	R	S	S	S	S
E1000	O149	2009	C	Diarrhea		4	S		8	S		R	R	R	S	S	S	S	S	S	S	S	S	S	S	R	S	R	R	R	R	S	S	S	S
E1001	O149	2009	C	Diarrhea		4	S		8	S		S	S	S	S	S	S	S	S	S	S	S	S	S	S	R	S	S	S	S	S	S	S	S	S
E1002	O159	2009	C	Diarrhea		4	S		32	S		R	S	R	R	S	S	R	S	S	S	S	R	R	R	R	R	R	R	R	R	R	R	S	S
E1003	O147	2009	C	Diarrhea		2	S		16	S		R	S	S	S	S	S	S	S	S	S	S	S	S	R	R	R	S	S	S	S	R	S	S	R
E1004	O149	2009	C	Diarrhea		2	S		8	S		R	R	R	S	S	S	S	S	S	S	S	S	S	R	R	R	S	S	S	S	S	R	S	S
E1005	O147	2009	C	Diarrhea		2	S		16	S		R	S	S	S	S	S	S	S	S	S	S	S	S	R	R	R	S	S	S	S	R	S	S	R
E1006	O149	2009	C	Diarrhea		4	S		16	S		S	S	S	S	S	S	S	S	S	S	S	S	S	S	S	S	S	S	S	S	S	S	S	S
E1007	O147	2009	C	Diarrhea		2	S		32	S		R	S	S	S	S	S	S	S	S	S	S	S	S	R	R	R	S	S	S	S	R	S	S	R
E1008	O116	2009	C	Diarrhea		4	S		8	S		S	S	S	S	S	S	S	S	S	S	S	R	R	S	R	R	R	R	R	R	R	S	S	S
E1009	O149	2009	C	Diarrhea		4	S		16	S		S	S	S	S	S	S	S	S	S	S	S	S	S	R	R	S	S	S	S	S	S	S	S	S
E1010	O149	2009	C	Diarrhea		4	S		8	S		R	R	S	S	S	S	S	S	S	S	S	S	S	S	S	S	R	S	S	S	S	S	S	S
E1011	O116	2009	C	Diarrhea		2	S		8	S		S	S	S	S	S	S	S	S	S	S	S	R	R	S	R	R	R	R	R	R	R	S	S	S
E1012	OSB9	2009	C	Diarrhea		2	S		8	S		R	S	R	S	S	S	R	S	S	S	S	S	R	S	R	R	R	R	R	R	R	R	S	R
E1013	O149	2009	C	Diarrhea		4	S		16	S		S	S	S	S	S	S	S	S	S	S	S	S	S	S	S	S	R	S	S	S	S	S	S	S
E1014	O149	2010	C	Diarrhea		4	S		8	S		S	S	S	S	S	S	S	S	S	S	S	S	S	S	R	R	S	S	S	S	R	S	S	S
E1015	O149	2010	C	Diarrhea		2	S		8	S		R	R	R	S	S	S	S	S	S	S	S	S	S	R	R	R	S	S	S	S	S	S	S	S
E1016	O149	2010	C	Diarrhea		4	S		16	S		S	S	S	S	S	S	S	S	S	S	S	S	R	S	R	R	R	S	S	S	R	S	S	S
E1017	O159	2010	C	Diarrhea		4	S		32	S		R	S	R	R	S	S	R	S	S	S	S	R	R	R	R	R	R	R	R	R	R	R	S	S
E1018	O149	2010	C	Diarrhea		4	S		8	S		R	R	S	S	S	S	S	S	S	S	S	S	S	S	R	S	S	S	S	S	S	S	S	S
E1019	O149	2010	C	Diarrhea		4	S		16	S		S	S	S	S	S	S	S	S	S	S	S	S	R	S	R	R	R	S	S	S	S	S	S	R
E1020	OSB9	2010	C	Diarrhea		4	S		8	S		S	S	S	S	S	S	S	S	S	S	S	R	R	R	S	R	R	R	S	S	R	S	S	S
E1021	O149	2010	C	Diarrhea		4	S		16	S		R	R	R	S	S	S	S	S	S	S	S	S	S	S	S	S	R	S	S	S	S	S	S	S
E1022	O149	2010	C	Diarrhea		2	S		8	S		S	S	S	S	S	S	S	S	S	S	S	S	S	S	R	R	S	S	S	S	R	S	S	S
E1023	O149	2010	C	Diarrhea		2	S		16	S		R	R	R	S	S	S	S	S	S	S	S	S	S	R	R	R	S	S	S	S	S	S	S	S
E1024	O149	2010	C	Diarrhea		4	S		8	S		S	S	S	S	S	S	S	S	S	S	S	S	S	S	R	S	S	S	S	S	R	S	S	S
E1025	O149	2010	C	Diarrhea		4	S		8	S		S	S	S	S	S	S	S	S	S	S	S	S	R	S	R	R	R	S	S	S	R	S	S	S
E1026	O149	2010	C	Diarrhea		4	S		16	S		R	R	S	S	S	S	S	S	S	S	S	S	S	R	R	S	S	S	S	S	R	S	S	S
E1027	O149	2010	C	Diarrhea		2	S		16	S		R	R	R	S	S	S	S	S	S	S	S	S	S	R	R	S	S	S	S	S	R	S	S	S
E1028	O149	2010	C	Diarrhea		4	S		8	S		S	S	S	S	S	S	S	S	S	S	S	S	S	S	R	S	S	S	S	S	R	S	S	S
E1029	O149	2010	C	Diarrhea		4	S		8	S		S	S	S	S	S	S	S	S	S	S	S	S	R	S	R	R	R	S	S	S	R	S	S	S
E1030	O149	2011	C	Diarrhea		>512	R		8	S		S	S	S	S	S	S	S	S	S	S	S	S	S	R	R	R	S	S	S	S	S	S	S	S
E1031	OUT	2011	C	Diarrhea		4	S		32	S		S	S	S	S	S	S	S	S	S	S	S	S	R	R	R	S	S	S	S	S	S	S	S	S
E1032	O177	2011	C	Others/unknown		4	S		16	S		R	R	S	S	S	S	S	S	S	S	S	S	S	R	R	R	S	S	S	S	S	S	S	S
E1033	O149	2011	C	Diarrhea		2	S		16	S		S	S	S	S	S	S	S	S	S	S	S	S	S	R	R	R	S	S	S	S	R	S	S	S
E1034	O149	2011	C	Diarrhea		4	S		8	S		S	S	S	S	S	S	S	S	S	S	S	S	R	S	R	R	R	S	S	S	S	S	S	S
E1035	O149	2011	C	Diarrhea		2	S		8	S		S	S	S	S	S	S	S	S	S	S	S	S	S	S	R	S	S	S	S	S	S	S	S	R
E1036	O149	2011	C	Diarrhea		4	S		8	S		R	R	R	S	S	S	S	S	S	S	S	S	S	S	R	S	S	S	S	S	S	S	S	R
E1037	O116	2011	C	Diarrhea		2	S		8	S		R	S	R	S	S	S	R	S	S	S	S	R	R	S	R	R	R	R	R	R	R	S	S	R
E1038	O149	2011	C	Diarrhea		2	S		8	S		R	R	R	S	S	S	S	S	S	S	S	S	S	R	R	R	S	S	S	S	S	S	S	S
E1039	OUT	2011	C	Diarrhea		4	S		16	S		R	R	R	S	S	S	S	S	S	S	S	S	S	R	R	S	S	S	S	S	S	R	S	S
E1040	O149	2011	C	Diarrhea		4	S		8	S		S	S	S	S	S	S	S	S	S	S	S	S	S	S	R	S	S	S	S	S	S	S	S	R
E1041	O149	2011	C	Diarrhea		2	S		4	S		R	R	R	S	S	S	S	S	S	S	S	R	R	R	R	R	R	S	S	S	R	S	S	R
E1042	O138	2011	C	Diarrhea		4	S		64	S		R	R	R	S	S	S	S	S	S	S	S	S	S	R	R	R	S	S	S	S	R	S	S	R
E1043	O149	2011	C	Diarrhea		4	S		8	S		S	S	S	S	S	S	S	S	S	S	S	S	S	S	R	R	S	S	S	S	S	S	S	R
E1044	O7	2011	C	Diarrhea		4	S		32	S		R	R	R	S	S	S	S	S	S	S	S	S	S	S	R	R	S	S	S	S	S	S	S	R
E1045	O149	2012	C	Diarrhea		4	S		8	S		R	R	R	S	S	S	S	S	S	S	S	S	S	S	S	S	R	S	S	S	S	S	S	S
E1046	O149	2012	C	Diarrhea		4	S		4	S		S	S	S	S	S	S	S	S	S	S	S	S	R	S	R	S	S	S	S	S	S	S	S	R
E1047	O142	2012	C	Edema disease		4	S		16	S		S	S	S	S	S	S	S	S	S	S	S	S	S	R	R	S	S	S	S	S	S	S	S	R
E1048	O147	2012	C	Diarrhea		2	S		32	S		S	S	S	S	S	S	S	S	S	S	S	S	S	S	R	R	S	S	S	S	R	S	S	R
E1049	O149	2012	C	Diarrhea		4	S		16	S		S	S	S	S	S	S	S	S	S	S	S	S	S	S	R	S	R	S	S	S	S	S	S	S
E1050	O89	2012	C	Others/unknown		4	S		32	S		R	R	S	S	S	S	S	S	S	S	S	S	S	R	R	R	S	S	S	S	R	S	S	S
E1051	O149	2012	C	Diarrhea		4	S		16	S		S	S	S	S	S	S	S	S	S	S	S	S	S	S	R	R	S	S	S	S	R	S	S	S
E1052	O116	2012	C	Diarrhea		2	S		8	S		R	S	R	S	S	S	R	S	S	S	S	R	R	S	R	R	R	R	R	R	R	S	S	R
E1053	O116	2012	C	Diarrhea		2	S		32	S		R	S	R	S	S	S	R	S	S	S	S	R	R	S	R	R	R	R	R	R	R	S	S	R
E1054	O149	2012	C	Diarrhea		4	S		128	S		S	S	S	S	S	S	S	S	S	S	S	S	S	S	R	S	S	S	S	S	R	S	S	S
E1055	O149	2012	C	Diarrhea		4	S		>2048	R		R	R	R	S	S	S	S	S	S	S	S	S	S	S	S	S	S	S	S	S	R	S	S	R
E1056	O149	2012	C	Diarrhea		2	S		8	S		R	R	S	S	S	S	S	S	S	S	S	R	R	R	R	R	R	S	S	S	R	S	S	R
E1057	O139	2012	C	Edema disease		2	S		16	S		R	R	R	S	S	S	S	S	S	S	S	S	S	S	R	S	S	S	S	S	R	S	S	R
E1058	O149	2012	C	Diarrhea		2	S		8	S		S	S	S	S	S	S	S	S	S	S	S	S	R	S	R	R	R	S	S	S	R	S	S	S
E1059	OSB9	2012	C	Diarrhea		2	S		8	S		R	S	R	S	S	S	R	S	S	S	S	S	R	S	R	R	R	R	S	S	S	S	S	R
E1060	O149	2013	C	Diarrhea		4	S		16	S		S	S	S	S	S	S	S	S	S	S	S	S	S	S	S	S	R	S	S	S	S	S	S	S
E1061	O149	2013	C	Diarrhea		4	S		8	S		R	R	R	S	S	S	S	S	S	S	S	R	R	R	R	R	R	S	S	S	R	S	S	S
E1062	O149	2013	C	Diarrhea		4	S		4	S		S	S	S	S	S	S	S	S	S	S	S	S	S	R	R	S	S	S	S	S	S	S	S	R
E1063	O8	2013	C	Diarrhea		4	S		16	S		R	R	S	S	S	S	S	S	S	S	S	S	S	R	S	S	S	S	S	S	R	S	S	S
E1064	OUT	2013	C	Others/unknown		512	R		16	S		R	R	S	S	S	S	S	S	S	S	S	R	S	S	R	R	S	S	S	S	R	S	S	R
E1065	O149	2013	C	Diarrhea		>512	R		8	S		S	S	S	S	S	S	S	S	S	S	S	R	S	R	R	R	S	S	S	S	S	S	S	R
E1066	O149	2013	C	Diarrhea		2	S		>2048	R		R	R	R	S	S	S	S	S	S	S	S	S	S	S	S	R	S	S	S	S	S	S	S	R
E1067	O103	2013	C	Others/unknown		2	S		>2048	R		R	R	S	S	S	S	S	S	S	S	S	S	S	S	S	R	S	S	S	S	S	S	S	R
E1068	O141	2013	C	Diarrhea		4	S		16	S		R	R	S	S	S	S	S	S	S	S	S	S	S	R	R	S	S	S	S	S	S	S	S	R
E1069	O45	2013	C	Diarrhea		4	S		16	S		R	S	R	S	S	S	R	S	S	S	S	S	S	S	R	R	S	S	S	S	S	R	S	S
E1070	O149	2013	C	Diarrhea		4	S		16	S		S	S	S	S	S	S	S	S	S	S	S	S	S	S	S	S	S	S	S	S	S	S	S	R
E1071	O141	2013	C	Edema disease		4	S		16	S		R	R	S	S	S	S	S	S	S	S	S	S	S	R	R	S	R	S	S	S	S	S	S	R
E1075	O139	1996	S	Edema disease		4	S		16	S		S	S	S	S	S	S	S	S	S	S	S	S	S	S	R	S	S	S	S	S	S	S	S	S
E1076	O139	1996	S	Edema disease		4	S		16	S		S	S	S	S	S	S	S	S	S	S	S	S	S	S	R	S	S	S	S	S	S	S	S	S
E1077	O139	1996	S	Edema disease		2	S		16	S		S	S	S	S	S	S	S	S	S	S	S	S	S	S	R	S	S	S	S	S	S	S	S	S
E1078	O139	1996	S	Edema disease		4	S		16	S		S	S	S	S	S	S	S	S	S	S	S	S	S	S	S	S	S	S	S	S	S	S	S	S
E1079	O139	1996	S	Edema disease		4	S		32	S		S	S	S	S	S	S	S	S	S	S	S	S	S	S	S	S	S	S	S	S	S	S	S	S
E1080	O139	1996	S	Edema disease		4	S		1024	R		S	S	S	S	S	S	S	S	S	S	S	S	S	S	S	S	S	S	S	S	S	S	S	S
E1081	O139	1996	S	Edema disease		4	S		16	S		S	S	S	S	S	S	S	S	S	S	S	S	S	S	S	S	S	S	S	S	S	S	S	S
E1082	O139	1997	S	Edema disease		4	S		16	S		S	S	S	S	S	S	S	S	S	S	S	S	S	S	S	S	S	S	S	S	S	S	S	S
E1083	O139	1997	S	Edema disease		4	S		16	S		R	R	S	S	S	S	S	S	S	S	S	S	S	R	R	R	S	S	S	S	R	S	S	S
E1084	O139	1997	S	Edema disease		4	S		16	S		R	R	S	S	S	S	S	S	S	S	S	S	S	R	R	R	S	S	S	S	S	S	S	S
E1085	O139	1998	S	Edema disease		4	S		32	S		S	S	S	S	S	S	S	S	S	S	S	S	S	S	S	S	S	S	S	S	S	S	S	S
E1086	O139	1999	S	Edema disease		4	S		16	S		R	R	S	S	S	S	S	S	S	S	S	S	S	R	R	R	S	S	S	S	S	S	S	S
E1087	O139	1999	S	Edema disease		4	S		16	S		R	R	S	S	S	S	S	S	S	S	S	S	S	R	R	S	S	S	S	S	S	S	S	S
E1088	O139	1999	S	Edema disease		2	S		16	S		R	R	S	S	S	S	S	S	S	S	S	S	S	R	R	R	S	S	S	S	S	S	S	S
E1089	O139	2000	S	Edema disease		2	S		8	S		R	S	S	S	S	S	S	S	S	S	S	S	S	R	R	S	S	S	S	S	S	S	S	S
E1090	O139	2001	S	Edema disease		2	S		16	S		S	S	S	S	S	S	S	S	S	S	S	S	S	S	R	R	S	S	S	S	R	S	S	S
E1091	O139	2006	S	Edema disease		4	S		16	S		R	R	S	S	S	S	S	S	S	S	S	S	R	R	R	R	S	S	S	S	R	S	S	R
E1092	O139	2006	S	Edema disease		2	S		16	S		S	S	S	S	S	S	S	S	S	S	S	S	S	S	S	S	S	S	S	S	S	S	S	S
E1093	O139	2006	S	Edema disease		2	S		16	S		S	S	S	S	S	S	S	S	S	S	S	S	S	R	R	R	S	S	S	S	R	S	S	R
E1094	O139	2006	S	Edema disease		4	S		16	S		S	S	S	S	S	S	S	S	S	S	S	S	S	S	R	S	S	S	S	S	S	S	S	S
E1095	O139	2007	S	Edema disease		4	S		16	S		S	S	S	S	S	S	S	S	S	S	S	S	S	S	R	S	S	S	S	S	S	S	S	R
E1096	O139	2008	S	Edema disease		2	S		16	S		R	R	S	S	S	S	S	S	S	S	S	S	S	R	R	R	R	S	S	S	R	S	S	S
E1097	O139	2008	S	Edema disease		2	S		16	S		R	R	R	S	S	S	S	S	S	S	S	S	S	R	R	S	S	S	S	S	S	S	S	R
E1098	O139	2008	S	Edema disease		4	S		16	S		S	S	S	S	S	S	S	S	S	S	S	S	S	R	R	S	R	S	S	S	S	S	S	S
E1099	O139	2008	S	Edema disease		4	S		16	S		S	S	S	S	S	S	S	S	S	S	S	S	S	R	R	S	S	S	S	S	S	S	S	R
E1100	O139	2009	S	Edema disease		2	S		16	S		R	S	S	S	S	S	S	S	S	S	S	S	R	R	R	S	S	S	S	S	S	S	S	R
E1101	O139	2009	S	Edema disease		2	S		16	S		R	S	S	S	S	S	S	S	S	S	S	S	R	R	R	R	S	S	S	S	S	S	S	R
E1102	O139	2009	S	Edema disease		2	S		16	S		R	S	S	S	S	S	S	S	S	S	S	S	R	R	R	R	S	S	S	S	S	S	S	R
E1103	O139	2009	S	Edema disease		2	S		8	S		R	R	S	S	S	S	S	S	S	S	S	S	R	R	R	R	S	S	S	S	S	S	S	R
E1104	O139	2010	S	Edema disease		2	S		16	S		R	S	S	S	S	S	S	S	S	S	S	S	R	R	R	R	S	S	S	S	S	S	S	R
E1105	O139	2010	S	Edema disease		2	S		16	S		R	S	S	S	S	S	S	S	S	S	S	S	R	R	R	R	S	S	S	S	S	S	S	S
E1106	O139	2010	S	Edema disease		2	S		16	S		R	S	S	S	S	S	S	S	S	S	S	S	R	R	R	S	S	S	S	S	S	S	S	R
E1107	O139	2010	S	Edema disease		2	S		16	S		R	S	S	S	S	S	S	S	S	S	S	S	R	R	R	S	S	S	S	S	S	S	S	R
E1108	O139	2011	S	Edema disease		2	S		16	S		R	S	S	S	S	S	S	S	S	S	S	S	R	R	R	S	S	S	S	S	S	S	S	R
E1109	O139	2014	S	Edema disease		2	S		16	S		R	S	S	S	S	S	S	S	S	S	S	S	R	R	R	R	S	S	S	S	S	S	S	R
E1110	O139	2014	S	Edema disease		2	S		16	S		R	S	S	S	S	S	S	S	S	S	S	S	R	R	R	R	S	S	S	S	S	S	S	R
E1111	O139	2014	S	Edema disease		2	S		16	S		R	S	S	S	S	S	S	S	S	S	S	S	R	R	R	R	S	S	S	S	S	S	S	S
E1112	O141	2009	T	Edema disease		4	S		16	S		R	R	S	S	S	S	S	S	S	S	S	S	R	S	S	S	S	S	S	S	S	S	S	R
E1113	O139	2010	T	Edema disease		2	S		16	S		S	S	S	S	S	S	S	S	S	S	S	S	S	S	S	S	S	S	S	S	S	S	S	R
E1114	OSB9	2010	T	Diarrhea		2	S		8	S		R	R	S	S	S	S	S	S	S	S	S	R	S	R	R	R	R	R	S	S	R	S	S	R
E1115	O139	2011	T	Edema disease		2	S		16	S		S	S	S	S	S	S	S	S	S	S	S	S	S	S	S	S	S	S	S	S	S	S	S	R
E1116	O149	2011	T	Diarrhea		2	S		16	S		S	S	S	S	S	S	S	S	S	S	S	S	S	S	R	S	R	S	S	S	S	S	S	R
E1117	O139	2011	T	Edema disease		2	S		16	S		R	R	S	S	S	S	S	S	S	S	S	S	S	R	R	S	S	S	S	S	R	S	S	S
E1118	O4	2011	T	Others/unknown		4	S		>2048	R		R	R	S	S	S	S	S	S	S	S	S	S	S	S	R	S	R	S	S	S	R	S	S	R
E1119	OUT	2011	T	Others/unknown		16	S		16	S		S	S	S	S	S	S	S	S	S	S	S	S	S	S	S	S	S	S	S	S	S	S	S	S
E1120	O2	2011	T	Others/unknown		16	S		32	S		R	R	S	S	S	S	S	S	S	S	S	S	R	R	S	S	S	S	S	S	S	S	S	R
E1121	O4	2012	T	Others/unknown		2	S		2048	R		R	R	S	S	S	S	S	S	S	S	S	S	S	S	R	S	R	S	S	S	R	S	S	R
E1122	O149	2013	T	Diarrhea		4	S		16	S		S	S	S	S	S	S	S	S	S	S	S	S	S	S	S	S	R	S	S	S	S	S	S	R
E1123	O157	2013	T	Diarrhea		128	R		2048	R		R	S	S	S	S	S	S	S	S	S	S	S	S	S	S	R	S	S	S	S	S	S	S	R
E1124	O157	2013	T	Diarrhea		256	R		1024	R		R	S	S	S	S	S	S	S	S	S	S	S	S	S	S	R	S	S	S	S	S	S	S	R
E1125	O149	2013	T	Diarrhea		4	S		2048	R		S	S	S	S	S	S	S	S	S	S	S	S	S	S	S	R	R	S	S	S	S	S	S	R
E1126	O157	2013	T	Diarrhea		256	R		1024	R		R	S	S	S	S	S	S	S	S	S	S	S	S	S	S	R	S	S	S	S	S	S	S	R
E1127	O149	2013	T	Diarrhea		2	S		1024	R		R	R	R	S	S	S	S	S	S	S	S	R	R	R	R	R	R	S	S	S	R	S	S	R
E1128	O116	2013	T	Diarrhea		512	R		16	S		S	S	S	S	S	S	S	S	S	S	S	R	R	S	R	R	R	R	R	R	R	S	S	R
E1129	O116	2013	T	Diarrhea		512	R		16	S		R	S	R	R	S	S	R	S	S	S	S	R	R	R	R	R	R	R	R	R	R	R	S	R
E1130	O64	2013	T	Diarrhea		16	S		32	S		S	S	S	S	S	S	S	S	S	S	S	S	R	R	R	S	R	S	S	S	S	S	S	S
E1131	O116	2014	T	Diarrhea		512	R		16	S		R	S	S	S	S	S	S	S	S	S	S	S	S	S	R	R	R	R	S	S	R	S	S	R
E1133	O147	2014	P	Diarrhea		4	S		16	S		R	R	S	S	S	S	S	S	S	S	S	S	S	R	R	R	R	R	R	S	R	S	S	R
E1142	O116	2010	U	Diarrhea		4	S		8	S		R	S	S	S	S	S	S	S	S	S	S	R	R	R	R	R	R	R	R	R	R	S	S	S
E1143	O116	2011	U	Diarrhea		2	S		8	S		S	S	S	S	S	S	S	S	S	S	S	S	R	S	R	R	S	R	R	S	S	S	S	R
E1144	O139	2011	U	Edema disease		2	S		16	S		S	S	S	S	S	S	S	S	S	S	S	S	S	S	R	R	S	S	S	S	S	S	S	S
E1145	O139	2011	U	Edema disease		2	S		16	S		R	R	R	S	S	S	S	S	S	S	S	S	R	R	R	R	S	S	S	S	R	R	S	R
E1146	O139	2013	U	Edema disease		2	S		32	S		R	R	S	S	S	S	S	S	S	S	S	S	S	S	R	R	S	S	S	S	S	S	S	S
E1147	O139	2013	U	Edema disease		2	S		16	S		R	R	S	S	S	S	S	S	S	S	S	S	S	S	R	R	S	S	S	S	R	S	S	S
E1157	O157	2013	C	Diarrhea		2	S		16	S		S	S	S	S	S	S	S	S	S	S	S	S	S	S	R	S	S	S	S	S	S	S	S	R
E1162	O132	2014	N	Others/unknown		2	S		32	S		S	S	S	S	S	S	S	S	S	S	S	S	S	S	R	R	S	S	S	S	S	S	S	S
E1163	O8	2014	N	Others/unknown		8	S		32	S		R	R	S	S	S	S	S	S	S	S	S	S	R	S	R	R	S	S	S	S	R	S	S	S
E1172	O139	2014	N	Others/unknown		2	S		16	S		R	R	R	S	S	S	S	S	S	S	S	S	R	R	R	S	S	S	S	S	S	S	S	S
E1173	O142	2014	N	Others/unknown		8	S		32	S		S	S	S	S	S	S	S	S	S	S	S	S	S	R	S	S	S	S	S	S	S	S	S	S
E1178	OSB9	2005	C	Diarrhea		4	S		16	S		S	S	S	S	S	S	S	S	S	S	S	R	R	R	R	R	R	R	S	S	R	S	S	S
E1179	O139	2012	C	Edema disease		4	S		16	S		R	R	S	S	S	S	S	S	S	S	S	S	R	S	R	S	S	S	S	S	S	S	S	S
E1180	O139	2012	B	Edema disease		4	S		16	S		S	S	S	S	S	S	S	S	S	S	S	S	S	S	S	S	S	S	S	S	S	S	S	R
E1181	O139	2012	B	Edema disease		4	S		16	S		R	R	R	S	S	S	S	S	S	S	S	S	S	R	R	R	S	S	S	S	S	S	S	S
E1182	O139	2012	B	Edema disease		4	S		16	S		R	R	R	S	S	S	S	S	S	S	S	S	S	R	R	R	S	S	S	S	S	R	S	S
E1183	O139	2012	B	Edema disease		>512	R		16	S		R	R	R	S	S	S	S	S	S	S	S	R	R	R	R	R	S	S	S	S	R	S	S	R
E1184	O139	2012	B	Edema disease		>512	R		16	S		R	R	S	S	S	S	S	S	S	S	S	R	R	R	R	R	R	S	S	S	R	S	S	R
E1185	O139	2012	B	Edema disease		>512	R		16	S		R	R	S	S	S	S	S	S	S	S	S	R	R	R	R	R	R	S	S	S	R	S	S	R
E1186	O139	2012	B	Edema disease		>512	R		16	S		R	R	S	S	S	S	S	S	S	S	S	R	R	R	R	R	R	S	S	S	R	S	S	R
E1187	O139	2012	B	Edema disease		4	S		16	S		S	S	S	S	S	S	S	S	S	S	S	S	R	S	R	R	R	S	S	S	S	S	S	R
E1188	O139	2012	B	Edema disease		4	S		16	S		S	S	S	S	S	S	S	S	S	S	S	S	R	R	R	R	R	S	S	S	S	S	S	R
E1189	O83	2013	B	Edema disease		16	S		32	S		S	S	S	S	S	S	S	S	S	S	S	S	S	S	S	S	S	S	S	S	S	S	S	S
E1190	O139	2013	B	Edema disease		4	S		16	S		S	S	S	S	S	S	S	S	S	S	S	S	S	S	S	S	S	S	S	S	S	S	S	R
E1191	O139	2013	B	Edema disease		4	S		16	S		S	S	S	S	S	S	S	S	S	S	S	S	S	S	S	S	S	S	S	S	S	S	S	R
E1192	O139	2013	B	Edema disease		8	S		32	S		S	S	S	S	S	S	S	S	S	S	S	S	S	R	R	S	S	S	S	S	R	S	S	S
E1193	O139	2013	B	Edema disease		4	S		32	S		S	S	S	S	S	S	S	S	S	S	S	S	S	R	R	S	S	S	S	S	R	S	S	S
E1197	O55	2013	B	Edema disease		8	S		16	S		S	S	S	S	S	S	S	S	S	S	S	S	S	S	S	S	S	S	S	S	S	S	S	S
E1199	O138	2013	B	Diarrhea		2	S		16	S		R	S	S	S	S	S	S	S	S	S	S	S	S	S	R	S	R	S	S	S	S	S	S	S
E1200	O138	2013	B	Diarrhea		2	S		16	S		R	S	S	S	S	S	S	S	S	S	S	S	S	S	R	S	R	S	S	S	S	S	S	S
E1206	OSB9	2003	A	Diarrhea		4	S		128	S		S	S	S	S	S	S	S	S	S	S	S	R	S	R	R	R	R	R	S	R	R	S	S	R
E1207	O28	1999	A	Others/unknown		4	S		4	S		R	S	S	S	S	S	S	S	S	S	S	R	R	R	R	R	R	S	S	S	R	S	S	S
E1208	O2	2004	A	Diarrhea		4	S		16	S		S	S	S	S	S	S	S	S	S	S	S	S	S	R	R	S	S	S	S	S	S	S	S	S
E1209	OSB9	2004	A	Diarrhea		4	S		32	S		R	S	S	S	S	S	S	S	S	S	S	R	S	R	R	S	R	R	R	R	S	S	S	R
E1210	OSB9	2004	A	Diarrhea		4	S		>2048	R		R	R	R	R	R	S	R	S	S	S	S	S	R	R	R	R	R	R	R	R	R	R	S	R
E1211	OSB9	2004	A	Diarrhea		4	S		32	S		R	R	S	S	S	S	S	S	S	S	S	R	S	R	R	S	R	R	S	S	R	S	S	R
E1212	OSB9	2004	A	Diarrhea		2	S		128	S		S	S	R	S	S	S	S	S	S	S	S	R	R	R	R	R	R	R	R	R	R	S	S	R
E1213	OSB9	2005	A	Diarrhea		4	S		64	S		R	S	S	S	S	S	S	S	S	S	S	R	S	R	R	S	R	S	S	S	S	S	S	R
E1214	OSB9	2006	A	Diarrhea		4	S		16	S		R	S	S	S	S	S	S	S	S	S	S	R	R	R	R	S	R	S	S	S	S	S	S	R
E1215	OSB9	2006	A	Diarrhea		4	S		512	R		R	R	R	S	S	S	R	S	S	S	S	R	R	R	R	R	R	S	S	S	R	S	S	R
E1216	O2	2007	A	Others/unknown		2	S		32	S		R	R	S	S	S	S	S	S	S	S	S	S	S	S	R	S	S	S	S	S	S	S	S	R
E1217	OSB9	2008	A	Diarrhea		4	S		8	S		S	S	S	S	S	S	S	S	S	S	S	R	S	R	R	R	R	S	S	S	S	S	S	S
E1218	OSB9	2008	A	Diarrhea		2	S		8	S		S	S	S	S	S	S	S	S	S	S	S	R	S	R	R	R	S	S	S	S	S	S	S	S
E1219	OUT	2009	A	Diarrhea		2	S		32	S		S	S	S	S	S	S	S	S	S	S	S	S	S	S	S	S	S	S	S	S	S	S	S	S
E1220	O139	2009	A	Edema disease		4	S		16	S		R	R	R	S	S	S	S	S	S	S	S	S	S	S	S	S	S	S	S	S	S	R	S	R
E1221	OSB9	2010	A	Diarrhea		4	S		16	S		R	S	R	R	S	S	R	S	S	S	S	R	R	R	R	R	R	R	R	S	R	R	S	R
E1222	OSB9	2011	A	Diarrhea		2	S		16	S		R	S	R	R	R	S	R	S	S	S	S	R	R	R	R	R	R	R	R	S	R	R	S	R
E1223	O116	2011	A	Diarrhea		4	S		8	S		R	S	R	R	S	S	R	S	S	S	S	S	R	R	S	R	R	R	R	R	R	R	S	S
E1224	OUT	2012	A	Diarrhea		2	S		16	S		R	R	S	S	S	S	S	S	S	S	S	S	S	R	R	R	R	R	R	R	R	S	S	R
E1225	O139	2012	A	Edema disease		4	S		16	S		S	S	S	S	S	S	S	S	S	S	S	S	R	S	R	S	R	S	S	S	S	S	S	R
E1226	O139	2012	A	Edema disease		4	S		16	S		R	R	R	S	S	S	S	S	S	S	S	S	S	R	R	S	S	S	S	S	S	S	S	S
E1227	O139	2012	A	Edema disease		4	S		16	S		S	S	S	S	S	S	S	S	S	S	S	S	S	S	S	S	S	S	S	S	S	S	S	S
E1228	OUT	2012	A	Diarrhea		8	S		16	S		R	R	S	S	S	S	S	S	S	S	S	R	S	R	R	R	R	S	S	S	R	S	S	R
E1229	O2	2012	A	Diarrhea		8	S		32	S		S	S	S	S	S	S	S	S	S	S	S	S	S	R	R	S	S	S	S	S	S	S	S	S
E1230	O138	2012	A	Diarrhea		2	S		16	S		S	S	S	S	S	S	S	S	S	S	S	S	S	S	R	S	R	S	S	S	S	S	S	R
E1231	O174	2013	A	Others/unknown		8	S		16	S		R	R	S	S	S	S	S	S	S	S	S	S	R	R	R	R	R	R	R	R	S	S	S	S
E1232	O116	2013	A	Diarrhea		4	S		8	S		R	S	R	R	S	S	R	S	S	S	S	S	R	S	R	R	R	R	R	R	R	R	S	R
E1233	O116	2013	A	Diarrhea		4	S		8	S		R	S	R	R	S	S	R	S	S	S	S	S	R	S	R	R	R	R	R	R	R	R	S	R
E1234	OUT	2013	A	Diarrhea		8	S		32	S		S	S	S	S	S	S	S	S	S	S	S	S	S	S	S	S	S	S	S	S	S	S	S	S
E1235	O139	2013	A	Diarrhea		2	S		16	S		R	R	S	S	S	S	S	S	S	S	S	S	R	R	R	R	R	S	S	S	S	S	S	R
E1236	O138	2013	A	Diarrhea		16	S		16	S		S	S	S	S	S	S	S	S	S	S	S	S	S	S	R	S	R	S	S	S	S	S	S	R
E1237	O149	2014	A	Diarrhea		4	S		16	S		S	S	S	S	S	S	S	S	S	S	S	S	S	S	S	S	R	S	S	S	S	S	S	S
E1238	OUT	2014	A	Diarrhea		16	S		32	S		S	S	S	S	S	S	S	S	S	S	S	S	R	R	R	S	S	S	S	S	S	S	S	R
E1240	O78	2003	A	Others/unknown		8	S		32	S		S	S	S	S	S	S	S	S	S	S	S	S	S	S	R	S	S	S	S	S	S	S	S	S
E1241	O139	2003	A	Edema disease		2	S		32	S		S	S	S	S	S	S	S	S	S	S	S	S	S	S	S	S	S	S	S	S	S	S	S	R
E1242	OUT	2003	A	Others/unknown		4	S		>2048	R		S	S	S	S	S	S	S	S	S	S	S	S	S	S	R	S	S	S	S	S	R	S	S	S
E1243	O139	2003	A	Edema disease		2	S		32	S		R	S	R	S	S	S	R	S	S	S	S	S	S	S	S	S	S	S	S	S	S	S	S	R
E1244	OUT	2003	A	Others/unknown		8	S		>2048	R		S	S	S	S	S	S	S	S	S	S	S	S	S	S	S	S	R	R	R	R	S	S	S	S
E1245	O139	2003	A	Edema disease		2	S		32	S		R	S	R	S	S	S	R	S	S	S	S	S	S	S	S	S	S	S	S	S	S	S	S	R
E1246	O166	2002	A	Others/unknown		8	S		32	S		R	R	S	S	S	S	S	S	S	S	S	S	S	R	R	S	S	S	S	S	R	S	S	S
E1247	O20	2000	A	Others/unknown		16	S		64	S		S	S	S	S	S	S	S	S	S	S	S	S	S	S	S	S	S	S	S	S	S	S	S	S
E1248	O154	1999	A	Others/unknown		16	S		64	S		R	R	S	S	S	S	S	S	S	S	S	S	S	R	R	R	S	S	S	S	S	S	S	S
E1249	O139	1999	A	Edema disease		4	S		16	S		R	R	S	S	S	S	S	S	S	S	S	S	S	R	R	R	S	S	S	S	S	S	S	S
E1250	O149	1999	A	Diarrhea		2	S		32	S		S	S	S	S	S	S	S	S	S	S	S	S	S	R	R	S	R	S	S	S	S	S	S	S
E1251	O139	2000	A	Edema disease		2	S		32	S		S	S	S	S	S	S	S	S	S	S	S	S	R	R	R	R	S	S	S	S	R	S	S	S
E1252	O149	1997	A	Diarrhea		4	S		16	S		S	S	S	S	S	S	S	S	S	S	S	S	R	S	R	S	S	S	S	S	S	S	S	R
E1253	O139	1998	A	Edema disease		4	S		16	S		R	R	S	S	S	S	S	S	S	S	S	S	S	R	R	R	S	S	S	S	S	S	S	R
E1254	O149	1997	A	Diarrhea		4	S		16	S		S	S	S	S	S	S	S	S	S	S	S	S	R	S	R	S	S	S	S	S	S	S	S	R
E1255	O149	1999	A	Diarrhea		4	S		16	S		R	R	S	S	S	S	S	S	S	S	S	S	S	S	R	R	S	S	S	S	S	S	S	S
E1256	O149	1999	A	Diarrhea		4	S		>2048	R		S	S	S	S	S	S	S	S	S	S	S	S	R	R	R	S	S	S	S	S	R	S	S	S
E1257	O139	1998	A	Edema disease		2	S		16	S		R	R	S	S	S	S	S	S	S	S	S	S	S	R	R	R	S	S	S	S	S	S	S	R
E1258	O139	2004	A	Edema disease		2	S		16	S		S	S	S	S	S	S	S	S	S	S	S	S	S	S	S	S	S	S	S	S	S	S	S	R
E1259	O139	2004	A	Edema disease		2	S		16	S		S	S	S	S	S	S	S	S	S	S	S	S	S	S	S	S	S	S	S	S	S	S	S	R
E1260	O149	2004	A	Diarrhea		4	S		16	S		R	S	R	S	S	S	S	S	S	S	S	S	R	R	R	R	S	S	S	S	R	S	S	R
E1261	O127	2004	A	Others/unknown		4	S		16	S		S	S	S	S	S	S	S	S	S	S	S	S	S	S	R	S	S	S	S	S	S	S	S	S
E1262	O149	2009	A	Diarrhea		4	S		16	S		R	R	S	S	S	S	S	S	S	S	S	S	R	S	S	R	R	S	S	S	R	S	S	R
E1263	O9	2014	A	Diarrhea		2	S		16	S		R	S	S	S	S	S	S	S	S	S	S	S	S	S	R	R	R	S	S	S	R	S	S	R
E1264	O149	2014	A	Diarrhea		4	S		16	S		S	S	S	S	S	S	S	S	S	S	S	S	R	S	R	R	R	S	S	S	R	S	S	R
E1265	O149	2014	A	Diarrhea		8	S		>2048	R		S	S	S	S	S	S	S	S	S	S	S	S	S	R	S	S	S	S	S	S	R	S	S	R
E1266	O149	2014	N	Diarrhea		4	S		8	S		R	R	R	R	R	S	R	S	S	S	S	S	S	R	R	R	R	S	S	S	S	R	S	R
E1267	O149	2014	N	Diarrhea		4	S		8	S		R	R	R	R	R	S	R	S	S	S	S	S	S	R	R	R	R	S	S	S	S	R	S	R
E1268	O149	2014	N	Diarrhea		4	S		8	S		R	R	R	R	R	S	R	S	S	S	S	S	S	R	R	R	R	S	S	S	S	R	S	R
E1269	O139	2013	N	Edema disease		4	S		16	S		R	R	R	S	S	S	S	S	S	S	S	S	S	S	R	R	S	S	S	S	R	S	S	R
E1270	O139	2013	N	Edema disease		4	S		16	S		R	R	R	S	S	S	S	S	S	S	S	S	S	S	R	R	S	S	S	S	R	S	S	R
E1271	O116	2014	N	Diarrhea		2	S		16	S		R	R	R	S	S	S	R	S	S	S	S	S	R	R	R	R	R	R	S	S	R	R	S	R
E1272	O116	2014	N	Diarrhea		2	S		16	S		R	R	R	S	S	S	R	S	S	S	S	S	R	R	R	R	R	R	S	S	R	R	S	R
E1273	O116	2014	N	Diarrhea		2	S		16	S		R	S	R	S	S	S	R	S	S	S	S	S	R	R	R	R	R	R	S	S	R	S	S	R
E1274	O116	2014	N	Diarrhea		2	S		16	S		R	R	R	S	S	S	R	S	S	S	S	S	R	R	R	R	R	R	S	S	R	R	S	R
E1275	O116	2014	N	Diarrhea		2	S		16	S		R	R	R	S	S	S	R	S	S	S	S	S	R	R	R	R	R	R	S	S	R	R	S	R
E1276	O116	2014	N	Diarrhea		2	S		16	S		R	R	R	R	S	S	R	S	S	S	S	S	R	R	R	R	R	R	S	S	R	S	S	R
E1277	O116	2014	N	Diarrhea		2	S		16	S		R	R	R	R	S	S	R	S	S	S	S	S	R	R	R	R	R	R	S	S	R	R	S	R
E1278	O116	2014	N	Diarrhea		4	S		16	S		R	R	R	S	S	S	R	S	S	S	S	S	R	R	R	R	R	R	S	S	R	R	S	R
E1279	O116	2014	N	Diarrhea		2	S		16	S		R	R	R	S	S	S	R	S	S	S	S	S	R	R	R	R	R	R	S	S	R	R	S	R
E1280	O116	2014	N	Diarrhea		2	S		16	S		R	R	R	S	S	S	R	S	S	S	S	S	R	R	R	R	R	R	S	S	R	R	S	R
E1281	O116	2014	N	Diarrhea		2	S		16	S		R	S	R	S	S	S	R	S	S	S	S	S	R	R	R	R	R	R	S	S	R	S	S	R
E1282	O116	2014	N	Diarrhea		2	S		16	S		R	S	R	S	S	S	R	S	S	S	S	S	R	R	R	R	R	R	S	S	R	R	S	R
E1283	O20	2003	A	Diarrhea		16	S		32	S		R	R	R	S	S	S	S	S	S	S	S	S	R	R	R	S	S	S	S	S	S	R`	S	S
E1284	O20	2003	A	Diarrhea		16	S		32	S		R	R	R	S	S	S	S	S	S	S	S	S	R	R	R	S	S	S	S	S	S	R	S	S
E1285	O29	2003	A	Diarrhea		16	S		32	S		R	R	S	S	S	S	S	S	S	S	S	S	R	R	S	S	S	S	S	S	S	S	S	S
E1286	OSB9	2003	A	Diarrhea		4	S		8	S		R	S	R	S	S	S	S	S	S	S	S	R	S	R	R	S	R	R	S	S	S	S	S	S
E1287	O7	2003	A	Diarrhea		8	S		32	S		S	S	S	S	S	S	S	S	S	S	S	S	R	S	R	R	S	S	S	S	S	S	S	S
E1288	OUT	2002	A	Diarrhea		8	S		>2048	R		R	S	R	S	S	S	S	S	S	S	S	R	R	R	R	S	S	S	S	S	S	S	S	R
E1289	OUT	2005	A	Diarrhea		>512	R		32	S		R	S	S	S	S	S	S	S	S	S	S	S	R	R	R	S	S	S	S	S	S	S	S	R
E1290	O8	2006	A	Diarrhea		4	S		16	S		R	R	S	S	S	S	S	S	S	S	S	S	R	R	R	R	R	S	S	S	R	S	S	R
E1291	O35	2007	A	Diarrhea		4	S		16	S		R	R	S	S	S	S	S	S	S	S	S	S	S	S	R	S	S	S	S	S	S	S	S	R
E1292	O76	2007	A	Others/unknown		4	S		32	S		S	S	S	S	S	S	S	S	S	S	S	S	S	S	R	S	S	S	S	S	S	S	S	S
E1293	O157	2007	A	Diarrhea		8	S		32	S		R	R	S	S	S	S	S	S	S	S	S	S	S	R	R	S	S	S	S	S	S	S	S	R
E1294	O4	2008	A	Others/unknown		4	S		8	S		S	S	S	S	S	S	S	S	S	S	S	S	S	S	S	R	S	S	S	S	S	S	S	R
E1295	O7	2008	A	Diarrhea		4	S		16	S		R	R	S	S	S	S	S	S	S	S	S	S	S	S	S	S	S	S	S	S	S	S	S	R
E1296	O149	2009	A	Diarrhea		2	S		16	S		R	R	R	S	S	S	S	S	S	S	S	R	R	S	R	S	R	S	S	S	R	S	S	R
E1297	OUT	2009	A	Diarrhea		8	S		32	S		R	R	S	S	S	S	S	S	S	S	S	R	R	S	R	R	R	R	R	R	R	S	S	R
E1298	OUT	2009	A	Others/unknown		4	S		32	S		R	S	S	S	S	S	S	S	S	S	S	S	S	R	S	S	S	S	S	S	S	S	S	R
E1299	O86	2010	A	Diarrhea		16	S		32	S		R	R	S	S	S	S	S	S	S	S	S	S	S	S	R	R	R	R	R	R	R	S	S	R
E1300	O157	2011	A	Diarrhea		8	S		16	S		R	R	S	S	S	S	S	S	S	S	S	S	S	R	R	R	S	S	S	S	R	S	S	R
E1301	O35	2011	A	Diarrhea		4	S		16	S		S	S	S	S	S	S	S	S	S	S	S	S	S	S	R	S	S	S	S	S	S	S	S	R
E1302	O138	2012	A	Diarrhea		2	S		32	S		S	S	S	S	S	S	S	S	S	S	S	S	S	S	R	S	R	S	S	S	S	S	S	R
E1303	O139	2012	A	Others/unknown		4	S		16	S		R	R	R	S	S	S	S	S	S	S	S	S	R	R	R	R	S	S	S	S	S	S	S	R
E1304	O138	2012	A	Diarrhea		2	S		32	S		S	S	S	S	S	S	S	S	S	S	S	S	S	S	R	S	R	S	S	S	S	S	S	R
E1305	O163	2013	A	Diarrhea		16	S		32	S		R	R	S	S	S	S	S	S	S	S	S	S	S	S	R	S	S	S	S	S	S	S	S	R
E1306	O118	2013	A	Diarrhea		16	S		32	S		R	R	S	S	S	S	S	S	S	S	S	S	S	R	R	S	S	S	S	S	R	S	S	S
E1307	O35	2013	A	Diarrhea		1	S		16	S		R	R	S	S	S	S	S	S	S	S	S	S	S	R	R	R	R	S	S	S	S	S	S	R
E1308	O8	2013	A	Diarrhea		16	S		16	S		S	S	S	S	S	S	S	S	S	S	S	S	S	S	R	S	S	S	S	S	S	S	S	R
E1309	O86	2013	A	Diarrhea		16	S		32	S		R	S	S	S	S	S	S	S	S	S	S	S	S	S	R	R	R	R	R	R	S	S	S	R
E1310	O149	2014	A	Diarrhea		4	S		16	S		S	S	S	S	S	S	S	S	S	S	S	S	R	R	R	R	S	S	S	S	S	S	S	R
E1311	O9	2014	A	Diarrhea		4	S		16	S		R	R	S	S	S	S	S	S	S	S	S	S	S	S	R	R	R	S	S	S	R	S	S	R
E1312	OUT	2014	A	Diarrhea		4	S		32	S		S	S	S	S	S	S	S	S	S	S	S	S	S	S	S	S	S	S	S	S	S	S	S	R
E1313	O149	2014	A	Diarrhea		4	S		16	S		S	S	S	S	S	S	S	S	S	S	S	S	S	S	S	S	S	S	S	S	S	S	S	S
E1314	O149	2014	A	Diarrhea		4	S		16	S		S	S	S	S	S	S	S	S	S	S	S	S	S	S	S	S	R	S	S	S	S	S	S	R
E1315	O9	2014	A	Diarrhea		4	S		16	S		R	R	S	S	S	S	S	S	S	S	S	R	R	R	R	R	R	S	S	S	R	S	S	R
E1336	OSD10	2014	V	Others/unknown		4	S		16	S		R	R	S	S	S	S	S	S	S	S	S	S	S	R	R	S	S	S	S	S	R	S	S	S
E1337	O116	2014	V	Diarrhea		2	S		8	S		S	S	S	S	S	S	S	S	S	S	S	R	S	R	R	S	R	R	R	R	R	S	S	R
E1346	OSB9	2014	S	Edema disease		>512	R		16	S		R	S	S	S	S	S	S	S	S	S	S	R	R	R	R	R	R	R	S	S	R	S	S	R
E1347	OUT	2014	S	Edema disease		2	S		16	S		S	S	S	S	S	S	S	S	S	S	S	S	R	R	R	R	S	S	S	S	R	S	S	R
E1348	OSB9	2014	S	Edema disease		>512	R		16	S		R	S	S	S	S	S	S	S	S	S	S	R	R	R	R	R	R	R	S	S	R	S	S	R
E1349	OSB9	2014	S	Edema disease		>512	R		16	S		R	S	S	S	S	S	S	S	S	S	S	R	R	R	R	R	R	R	S	S	R	S	S	R
E1350	OSB9	2014	S	Edema disease		>512	R		16	S		R	S	S	S	S	S	S	S	S	S	S	R	R	R	R	R	R	R	S	S	R	S	S	R
E1383	O139	2015	I	Edema disease		4	S		16	S		R	R	S	S	S	S	S	S	S	S	S	S	S	R	R	S	S	S	S	S	R	S	S	R
E1384	O139	2015	I	Edema disease		4	S		16	S		R	R	S	S	S	S	S	S	S	S	S	S	S	R	R	S	S	S	S	S	R	S	S	R
E1385	O116	2010	E	Diarrhea		4	S		16	S		R	S	R	S	S	S	R	S	S	S	S	R	S	R	R	S	R	R	R	R	S	S	S	R
E1386	O121	2010	E	Edema disease		2	S		32	S		R	R	S	S	S	S	S	S	S	S	S	S	R	R	R	R	S	S	S	S	R	S	S	S
E1387	O139	2010	E	Edema disease		4	S		16	S		R	R	R	S	S	S	S	S	S	S	S	S	S	R	R	R	S	S	S	S	S	S	S	S
E1388	O116	2010	E	Diarrhea		2	S		16	S		R	S	R	S	S	S	S	S	S	S	S	S	R	R	R	R	R	R	R	R	R	S	S	R
E1389	O116	2010	E	Diarrhea		4	S		32	S		R	S	S	S	S	S	S	S	S	S	S	S	S	S	R	R	R	R	R	R	S	S	S	S
E1390	O116	2010	E	Diarrhea		4	S		16	S		R	S	S	S	S	S	S	S	S	S	S	S	S	R	R	R	R	R	R	R	R	S	S	S
E1391	O139	2010	E	Edema disease		4	S		16	S		R	R	R	S	S	S	S	S	S	S	S	S	S	R	S	R	R	S	S	S	R	S	S	R
E1392	O116	2011	E	Diarrhea		4	S		64	S		R	S	S	S	S	S	S	S	S	S	S	S	S	R	R	R	R	R	R	R	S	S	S	S
E1393	OUT	2011	E	Others/unknown		1	S		64	S		R	R	S	S	S	S	S	S	S	S	S	S	S	R	R	S	R	R	R	R	R	S	S	R
E1394	O147	2011	E	Diarrhea		2	S		16	S		S	S	S	S	S	S	S	S	S	S	S	S	S	R	S	R	R	S	S	S	R	S	S	R
E1395	O116	2011	E	Diarrhea		4	S		64	S		R	S	S	S	S	S	S	S	S	S	S	S	S	S	R	R	R	R	R	R	R	S	S	S
E1396	O149	2011	E	Diarrhea		4	S		16	S		R	R	R	S	S	S	S	S	S	S	S	S	R	R	R	S	R	R	S	S	S	S	S	S
E1397	O116	2011	E	Diarrhea		4	S		8	S		R	R	S	S	S	S	S	S	S	S	S	S	S	R	R	S	R	R	R	R	S	S	S	S
E1398	O116	2011	E	Diarrhea		4	S		64	S		R	R	S	S	S	S	S	S	S	S	S	S	S	R	R	R	R	R	R	R	R	S	S	S
E1399	O8	2011	E	Diarrhea		2	S		32	S		R	R	R	S	S	S	S	S	S	S	S	S	R	R	R	R	R	S	S	S	R	R	S	R
E1400	O116	2011	E	Diarrhea		4	S		8	S		R	R	S	S	S	S	S	S	S	S	S	S	S	R	R	R	R	R	R	R	R	S	S	S
E1401	O116	2011	E	Diarrhea		4	S		64	S		R	S	S	S	S	S	S	S	S	S	S	S	S	R	R	R	R	R	R	R	R	S	S	R
E1402	O116	2011	E	Diarrhea		4	S		64	S		R	S	S	S	S	S	S	S	S	S	S	S	S	R	S	R	R	R	R	R	S	S	S	S
E1403	OUT	2011	E	Diarrhea		2	S		16	S		R	S	R	R	S	S	R	S	S	S	S	S	S	S	R	S	R	S	S	S	R	R	S	R
E1404	O147	2011	E	Diarrhea		2	S		16	S		R	R	S	S	S	S	S	S	S	S	S	R	S	R	R	R	R	S	S	S	R	S	S	R
E1405	O141	2011	E	Edema disease		4	S		32	S		R	R	S	S	S	S	S	S	S	S	S	S	S	R	S	S	S	S	S	S	S	S	S	S
E1406	OUT	2011	E	Edema disease		4	S		16	S		R	R	S	S	S	S	S	S	S	S	S	S	R	S	R	R	S	S	S	S	S	S	S	R
E1407	O9	2011	E	Others/unknown		4	S		32	S		R	R	S	S	S	S	S	S	S	S	S	S	R	R	R	R	R	S	S	S	R	S	S	S
E1408	OUT	2011	E	Others/unknown		4	S		32	S		R	R	S	S	S	S	S	S	S	S	S	S	R	S	S	S	S	S	S	S	S	S	S	S
E1409	O116	2011	E	Diarrhea		4	S		64	S		S	S	S	S	S	S	S	S	S	S	S	S	S	S	R	R	R	R	R	S	R	S	S	R
E1410	O116	2011	E	Diarrhea		2	S		>2048	R		S	S	S	S	S	S	S	S	S	S	S	S	S	S	R	R	S	R	R	R	S	S	S	R
E1411	O45	2011	E	Diarrhea		4	S		32	S		S	S	S	S	S	S	S	S	S	S	S	S	S	R	R	R	S	S	S	S	S	S	S	R
E1412	O116	2011	E	Diarrhea		4	S		8	S		R	R	S	S	S	S	S	S	S	S	S	S	S	R	R	R	S	R	R	R	S	S	S	S
E1413	O116	2011	E	Diarrhea		4	S		8	S		R	R	S	S	S	S	S	S	S	S	S	S	S	R	R	S	R	R	R	R	S	S	S	S
E1414	O116	2012	E	Diarrhea		4	S		64	S		R	R	S	S	S	S	S	S	S	S	S	S	S	R	R	R	R	R	R	R	R	S	S	S
E1415	O149	2012	E	Diarrhea		4	S		8	S		S	S	S	S	S	S	S	S	S	S	S	S	S	S	S	S	R	R	R	R	S	S	S	S
E1416	O141	2012	E	Edema disease		4	S		32	S		R	R	S	S	S	S	S	S	S	S	S	S	R	R	S	R	S	S	S	S	R	S	S	R
E1417	O141	2012	E	Edema disease		4	S		32	S		R	R	S	S	S	S	S	S	S	S	S	S	R	R	S	R	S	S	S	S	R	S	S	R
E1418	O147	2012	E	Diarrhea		4	S		32	S		S	S	S	S	S	S	S	S	S	S	S	S	S	R	S	R	R	S	S	S	R	S	S	R
E1419	O149	2012	E	Diarrhea		4	S		32	S		R	R	S	S	S	S	S	S	S	S	S	S	R	R	R	S	S	S	S	S	S	S	S	S
E1420	O149	2012	E	Diarrhea		4	S		32	S		R	R	S	S	S	S	S	S	S	S	S	S	R	R	R	S	S	S	S	S	S	S	S	S
E1421	O147	2012	E	Diarrhea		2	S		16	S		R	R	S	S	S	S	S	S	S	S	S	S	R	R	R	R	R	S	S	S	R	R	S	R
E1422	O116	2012	E	Diarrhea		4	S		64	S		S	S	S	S	S	S	S	S	S	S	S	S	S	S	R	R	R	R	R	S	S	S	S	R
E1423	O86	2012	E	Diarrhea		256	R		32	S		R	S	R	S	S	S	S	S	S	S	S	R	R	R	R	R	R	R	R	R	R	S	S	R
E1424	O98	2012	E	Diarrhea		2	S		32	S		R	S	S	S	S	S	S	S	S	S	S	S	R	R	R	R	S	S	S	S	R	S	S	R
E1425	O139	2012	E	Edema disease		4	S		16	S		R	R	R	S	S	S	S	S	S	S	S	S	S	R	R	R	S	S	S	S	R	S	S	S
E1426	O147	2012	E	Diarrhea		4	S		32	S		R	R	S	S	S	S	S	S	S	S	S	S	R	R	S	R	R	S	S	S	R	S	S	R
E1427	OUT	2012	E	Others/unknown		4	S		16	S		R	R	S	S	S	S	S	S	S	S	S	S	S	R	R	R	S	S	S	S	R	S	S	R
E1428	O149	2012	E	Diarrhea		8	S		16	S		S	S	S	S	S	S	S	S	S	S	S	S	S	R	S	R	S	S	S	S	R	S	S	S
E1429	O139	2012	E	Edema disease		4	S		16	S		S	S	S	S	S	S	S	S	S	S	S	S	S	S	S	S	S	S	S	S	S	S	S	S
E1430	O45	2012	E	Diarrhea		4	S		256	R		S	S	S	S	S	S	S	S	S	S	S	S	S	R	R	S	S	S	S	S	R	S	S	S
E1431	O45	2012	E	Diarrhea		2	S		256	R		S	S	S	S	S	S	S	S	S	S	S	S	S	R	R	S	S	S	S	S	R	S	S	S
E1432	O121	2012	E	Edema disease		4	S		16	S		R	R	S	S	S	S	S	S	S	S	S	S	R	R	R	R	S	S	S	S	R	S	S	S
E1433	O9	2012	E	Diarrhea		4	S		16	S		S	S	S	S	S	S	S	S	S	S	S	S	R	S	R	R	S	S	S	S	R	S	S	R
E1434	O9	2012	E	Diarrhea		4	S		16	S		S	S	S	S	S	S	S	S	S	S	S	S	R	S	R	R	S	S	S	S	R	S	S	R
E1435	O9	2012	E	Diarrhea		4	S		16	S		S	S	S	S	S	S	S	S	S	S	S	S	R	S	R	R	S	S	S	S	R	S	S	R
E1436	OUT	2013	E	Diarrhea		4	S		32	S		S	S	S	S	S	S	S	S	S	S	S	S	R	R	R	R	S	S	S	S	R	S	S	R
E1437	O142	2013	E	Others/unknown		8	S		64	S		R	R	R	R	R	R	S	S	S	S	S	S	S	S	S	S	R	S	S	S	S	S	S	S
E1438	O116	2013	E	Diarrhea		2	S		16	S		R	S	S	S	S	S	S	S	S	S	S	R	S	R	R	S	R	R	R	R	R	S	S	S
E1439	O139	2013	E	Edema disease		4	S		16	S		S	S	S	S	S	S	S	S	S	S	S	S	S	S	R	S	S	S	S	S	S	S	S	S
E1440	O116	2013	E	Diarrhea		4	S		8	S		S	S	S	S	S	S	S	S	S	S	S	S	S	S	S	R	R	R	R	R	R	S	S	S
E1441	O149	2013	E	Diarrhea		4	S		8	S		R	R	R	S	S	S	S	S	S	S	S	S	S	S	S	S	R	R	R	R	S	S	S	S
E1442	OUT	2013	E	Diarrhea		4	S		32	S		R	R	S	S	S	S	S	S	S	S	S	S	S	S	S	R	S	S	S	S	S	S	S	R
E1443	O116	2013	E	Diarrhea		2	S		8	S		R	S	S	S	S	S	S	S	S	S	S	S	S	R	R	S	R	R	S	S	S	S	S	R
E1444	OUT	2013	E	Diarrhea		4	S		16	S		R	R	S	S	S	S	S	S	S	S	S	S	R	R	R	R	R	R	R	R	R	S	S	S
E1445	OUT	2014	E	Diarrhea		4	S		16	S		R	S	R	S	S	S	R	S	S	S	S	S	S	S	S	R	R	R	R	R	S	S	S	R
E1446	OUT	2014	E	Diarrhea		4	S		8	S		R	S	R	S	S	S	R	S	S	S	S	S	R	S	R	R	R	R	R	R	R	S	S	R
E1447	OUT	2014	E	Diarrhea		4	S		32	S		S	S	S	S	S	S	S	S	S	S	S	S	R	S	R	R	R	R	R	R	S	S	S	S
E1448	OUT	2014	E	Diarrhea		4	S		16	S		S	S	S	S	S	S	S	S	S	S	S	S	R	S	R	R	R	R	R	S	S	S	S	S
E1449	O149	2014	E	Diarrhea		8	S		16	S		S	S	S	S	S	S	S	S	S	S	S	S	R	S	S	S	S	S	S	S	S	S	S	S
E1450	O139	2014	E	Edema disease		4	S		16	S		S	S	S	S	S	S	S	S	S	S	S	S	S	S	S	S	S	S	S	S	S	S	S	S
E1451	O159	2014	E	Diarrhea		>512	R		32	S		R	S	S	S	S	S	S	S	S	S	S	R	R	R	R	R	S	S	S	S	R	S	S	R
E1452	OUT	2014	E	Diarrhea		8	S		16	S		S	S	S	S	S	S	S	S	S	S	S	S	S	R	R	R	R	R	R	R	S	S	S	S
E1453	O116	2014	E	Diarrhea		4	S		64	S		R	S	R	S	S	S	S	S	S	S	S	S	S	S	R	R	R	R	R	R	R	S	S	S
E1454	O116	2014	E	Diarrhea		4	S		64	S		R	S	R	S	S	S	S	S	S	S	S	S	S	S	R	R	R	R	R	R	R	S	S	S
E1455	O8	2014	E	Diarrhea		256	R		32	S		R	R	S	S	S	S	S	S	S	S	S	S	R	R	S	R	S	S	S	S	R	S	S	R
E1456	O8	2015	E	Others/unknown		8	S		16	S		R	R	S	S	S	S	S	S	S	S	S	S	S	R	S	R	S	S	S	S	S	S	S	S
E1457	O116	2015	E	Diarrhea		16	S		32	S		R	S	R	S	S	S	S	S	S	S	S	S	S	R	R	R	R	R	R	R	R	S	S	R
E1458	OUT	2015	E	Others/unknown		>512	R		16	S		R	R	S	S	S	S	S	S	S	S	S	R	R	R	S	R	S	S	S	S	R	S	S	S
E1512	O86	2014	R	Edema disease		8	S		16	S		S	S	S	S	S	S	S	S	S	S	S	S	S	S	S	S	S	S	S	S	S	S	S	R
E1513	O86	2015	R	Edema disease		8	S		16	S		S	S	S	S	S	S	S	S	S	S	S	S	S	S	S	S	S	S	S	S	S	S	S	R
E1514	O139	2013	R	Edema disease		4	S		16	S		R	R	R	S	S	S	S	S	S	S	S	S	S	R	R	S	S	S	S	S	R	S	S	R
E1515	O139	2013	R	Edema disease		4	S		16	S		R	R	R	S	S	S	S	S	S	S	S	S	S	R	R	R	S	S	S	S	R	S	S	S
E1516	O149	2014	W	Diarrhea		4	S		16	S		R	R	R	S	S	S	S	S	S	S	S	S	S	R	S	R	S	R	R	R	S	S	S	R
E1517	O149	2014	W	Diarrhea		4	S		16	S		R	R	S	S	S	S	S	S	S	S	S	S	S	R	S	R	R	R	R	R	S	S	S	R
E1518	O149	2014	W	Diarrhea		4	S		16	S		R	R	S	S	S	S	S	S	S	S	S	S	S	R	S	R	R	R	R	R	S	S	S	R
E1519	O149	2014	W	Diarrhea		4	S		16	S		R	R	S	S	S	S	S	S	S	S	S	S	S	R	S	R	R	R	R	R	S	S	S	R
E1520	O149	2014	W	Diarrhea		4	S		16	S		R	R	S	S	S	S	S	S	S	S	S	S	S	R	S	R	S	R	R	S	S	S	S	R
E1521	O149	2014	W	Diarrhea		4	S		16	S		R	R	R	S	S	S	S	S	S	S	S	S	S	R	S	R	S	R	R	R	S	S	S	R
E1522	O149	2014	W	Diarrhea		4	S		16	S		R	R	S	S	S	S	S	S	S	S	S	S	S	R	S	R	R	R	R	R	S	S	S	R
E1523	O149	2014	W	Diarrhea		4	S		16	S		R	R	S	S	S	S	S	S	S	S	S	S	S	R	S	R	R	R	R	R	S	S	S	R
E1524	O149	2014	W	Diarrhea		4	S		16	S		R	R	S	S	S	S	S	S	S	S	S	S	S	R	S	R	R	R	R	R	S	S	S	R
E1525	O149	2014	W	Diarrhea		4	S		16	S		R	R	S	S	S	S	S	S	S	S	S	S	S	R	S	R	R	R	R	R	S	S	S	R
E1526	O141	2011	X	Edema disease		4	S		16	S		S	S	S	S	S	S	S	S	S	S	S	S	S	S	R	S	R	R	R	R	R	S	S	R
E1527	O141	2011	X	Edema disease		4	S		16	S		S	S	S	S	S	S	S	S	S	S	S	S	S	S	R	S	R	R	R	R	R	S	S	R
E1528	O141	2011	X	Edema disease		4	S		16	S		S	S	S	S	S	S	S	S	S	S	S	S	S	S	R	S	R	R	R	R	R	S	S	R
E1529	O141	2011	X	Edema disease		4	S		16	S		S	S	S	S	S	S	S	S	S	S	S	S	S	S	R	S	R	R	R	R	R	S	S	R
E1530	O141	2011	X	Edema disease		4	S		16	S		S	S	S	S	S	S	S	S	S	S	S	S	S	S	R	S	R	R	R	R	R	S	S	R
E1531	O9	2011	X	Diarrhea		4	S		16	S		S	S	S	S	S	S	S	S	S	S	S	S	S	S	R	S	R	S	S	S	S	S	S	R
E1532	O141	2011	X	Edema disease		4	S		16	S		S	S	S	S	S	S	S	S	S	S	S	S	S	S	R	S	R	R	R	R	R	S	S	R
E1533	O141	2011	X	Edema disease		4	S		16	S		S	S	S	S	S	S	S	S	S	S	S	S	S	S	R	S	R	R	R	R	R	S	S	R
E1534	O141	2013	X	Edema disease		512	R		8	S		R	S	R	S	S	S	S	S	S	S	S	R	S	R	R	R	R	R	R	R	R	S	S	R
E1535	O141	2014	X	Edema disease		4	S		16	S		R	S	R	S	S	S	S	S	S	S	S	S	R	R	R	R	R	R	S	S	S	S	S	R
E1536	O141	2014	X	Edema disease		4	S		16	S		R	S	S	S	S	S	S	S	S	S	S	S	R	R	R	R	R	R	S	S	S	S	S	R
E1537	O141	2014	X	Edema disease		>512	R		16	S		R	S	S	S	S	S	S	S	S	S	S	R	R	R	R	R	R	R	R	R	R	S	S	R
E1538	O141	2014	X	Edema disease		>512	R		16	S		R	S	S	S	S	S	S	S	S	S	S	R	R	R	R	R	R	R	S	R	R	S	S	R
E1539	O9	2015	X	Diarrhea		4	S		8	S		S	S	S	S	S	S	S	S	S	S	S	S	S	R	R	S	R	S	S	S	S	S	S	R
E1540	O9	2015	X	Diarrhea		4	S		8	S		S	S	S	S	S	S	S	S	S	S	S	S	S	R	R	S	R	S	S	S	S	S	S	R
E1541	O9	2015	X	Diarrhea		4	S		8	S		S	S	S	S	S	S	S	S	S	S	S	S	S	R	R	S	R	S	S	S	S	S	S	R
E1542	O141	2015	X	Edema disease		>512	R		16	S		R	S	R	S	S	S	S	S	S	S	S	R	R	R	R	R	R	R	S	R	R	S	S	R
E1543	O141	2015	X	Edema disease		>512	R		16	S		R	S	R	S	S	S	S	S	S	S	S	R	R	R	R	R	R	R	S	R	R	S	S	R
E1739	OUT	2015	I	Others/unknown		256	R		32	S		R	R	S	S	S	S	S	S	S	S	S	S	R	R	R	R	R	R	R	R	R	S	S	R
E1740	OUT	2015	I	Others/unknown		256	R		32	S		R	R	S	S	S	S	S	S	S	S	S	S	R	R	R	R	R	R	R	R	R	S	S	R
E1741	O103	2015	I	Others/unknown		4	S		32	S		R	R	S	S	S	S	S	S	S	S	S	S	S	R	R	S	S	S	S	S	S	S	S	R
E1742	OUT	2015	I	Edema disease		4	S		16	S		R	S	S	S	S	S	S	S	S	S	S	S	S	R	R	R	S	S	S	S	R	S	S	R
E1743	O103	2015	I	Others/unknown		4	S		32	S		R	R	S	S	S	S	S	S	S	S	S	S	S	R	R	S	S	S	S	S	S	S	S	R
E1744	OUT	2015	I	Edema disease		4	S		32	S		R	S	S	S	S	S	S	S	S	S	S	S	S	R	R	R	S	S	S	S	R	S	S	R
E1745	OUT	2015	I	Edema disease		4	S		32	S		R	R	S	S	S	S	S	S	S	S	S	S	S	R	R	R	S	S	S	S	R	S	S	R
E1746	O103	2015	I	Others/unknown		4	S		32	S		R	R	S	S	S	S	S	S	S	S	S	S	S	R	R	S	S	S	S	S	S	S	S	R
E1747	O103	2015	I	Others/unknown		4	S		32	S		R	R	S	S	S	S	S	S	S	S	S	S	S	R	R	S	S	S	S	S	S	S	S	R
E1748	O103	2015	I	Others/unknown		4	S		32	S		R	R	S	S	S	S	S	S	S	S	S	S	S	R	R	S	S	S	S	S	S	S	S	R
E1749	O141	2016	Y	Edema disease		4	S		32	S		R	R	S	S	S	S	S	S	S	S	S	S	R	R	R	R	S	S	S	S	R	S	S	R
E1750	O141	2016	Y	Edema disease		4	S		32	S		R	R	S	S	S	S	S	S	S	S	S	S	R	R	R	R	S	S	S	S	R	S	S	R
E1751	OUT	2016	Y	Others/unknown		16	S		16	S		R	R	S	S	S	S	S	S	S	S	S	S	S	R	R	S	R	S	S	S	R	S	S	R
E1752	O149	2015	Z	Others/unknown		4	S		16	S		S	S	S	S	S	S	S	S	S	S	S	R	R	R	R	R	R	S	S	S	R	S	S	S
E1753	O149	2016	Z	Others/unknown		4	S		16	S		S	S	S	S	S	S	S	S	S	S	S	R	R	R	R	R	R	S	S	S	R	S	S	R
E1754	O149	2016	Z	Others/unknown		4	S		16	S		S	S	S	S	S	S	S	S	S	S	S	R	R	R	R	R	R	S	S	S	R	S	S	R
E1755	O149	2016	Z	Others/unknown		4	S		16	S		S	S	S	S	S	S	S	S	S	S	S	R	R	R	R	R	S	S	S	S	R	S	S	R
E1756	O149	2016	Z	Others/unknown		4	S		16	S		S	S	S	S	S	S	S	S	S	S	S	R	R	R	R	R	R	S	S	S	R	S	S	R
E1757	O139	2016	Z	Diarrhea		8	S		32	S		R	R	R	S	S	S	S	S	S	S	S	R	S	R	R	S	R	R	R	R	R	S	S	R
E1758	O139	2016	Z	Diarrhea		8	S		32	S		R	R	R	S	S	S	S	S	S	S	S	R	S	R	R	S	R	R	R	R	R	R	S	R
E1759	O139	2015	N	Edema disease		4	S		16	S		R	R	R	S	S	S	S	S	S	S	S	S	R	R	R	S	S	S	S	S	R	S	S	R
E1760	O139	2015	N	Edema disease		4	S		32	S		S	S	S	S	S	S	S	S	S	S	S	S	S	S	S	S	S	S	S	S	S	S	S	R
E1761	OUT	2015	N	Edema disease		8	S		32	S		R	R	S	S	S	S	S	S	S	S	S	S	R	R	R	R	S	S	S	S	S	S	S	S
E1762	O139	2015	N	Edema disease		4	S		32	S		R	R	R	S	S	S	S	S	S	S	S	S	S	R	R	S	S	S	S	S	S	S	S	S
E1763	O139	2016	N	Edema disease		4	S		32	S		R	R	S	S	S	S	S	S	S	S	S	S	R	R	R	S	S	S	S	S	R	S	S	S
E1764	O147	2016	N	Diarrhea		4	S		32	S		S	S	S	S	S	S	S	S	S	S	S	S	R	S	R	R	R	S	S	S	R	S	S	R
E1779	O116	2008	AA	Diarrhea		8	S		16	S		R	S	R	S	S	S	R	S	S	S	S	S	S	R	R	R	R	R	R	R	R	S	S	S
E1780	O116	2008	AA	Edema disease		4	S		16	S		R	S	R	S	S	S	R	S	S	S	S	R	S	R	R	S	R	R	R	R	S	S	S	S
E1781	O139	2008	AA	Edema disease		4	S		>2048	R		S	S	S	S	S	S	S	S	S	S	S	S	S	S	S	S	S	S	S	S	S	S	S	S
E1782	O139	2008	AA	Edema disease		4	S		>2048	R		S	S	S	S	S	S	S	S	S	S	S	S	S	S	R	S	S	S	S	S	S	S	S	S
E1783	OUT	2008	AA	Edema disease		4	S		>2048	R		R	R	R	S	S	S	S	S	S	S	S	S	S	R	R	R	S	S	S	S	R	S	S	R
E1784	OSB9	2008	AA	Diarrhea		4	S		16	S		R	S	S	S	S	S	S	S	S	S	S	S	R	R	R	R	R	R	R	R	R	S	S	R
E1785	O139	2008	AA	Edema disease		4	S		32	S		R	R	R	S	S	S	S	S	S	S	S	S	S	R	R	R	S	S	S	S	R	R	S	S
E1786	O139	2008	AA	Edema disease		4	S		>2048	R		S	S	S	S	S	S	S	S	S	S	S	S	S	S	R	S	S	S	S	S	S	S	S	S
E1787	O139	2008	AA	Edema disease		4	S		32	S		R	R	R	S	S	S	S	S	S	S	S	S	S	S	R	R	S	S	S	S	S	R	S	R
E1788	O139	2008	AA	Edema disease		4	S		32	S		R	R	R	S	S	S	S	S	S	S	S	S	S	R	R	R	S	S	S	S	R	S	S	R
E1789	OUT	2008	AA	Edema disease		4	S		>2048	R		R	R	S	S	S	S	S	S	S	S	S	S	S	R	S	S	S	S	S	S	R	S	S	S
E1790	O139	2008	AA	Edema disease		4	S		>2048	R		S	S	S	S	S	S	S	S	S	S	S	S	S	S	S	S	S	S	S	S	S	S	S	R
E1791	O116	2008	AA	Diarrhea		4	S		8	S		R	R	S	S	S	S	S	S	S	S	S	S	S	R	R	S	R	R	R	R	R	S	S	S
E1792	O139	2008	AA	Diarrhea		1	S		32	S		S	S	S	S	S	S	S	S	S	S	S	S	S	S	R	S	S	S	S	S	S	S	S	R
E1793	O139	2008	AA	Edema disease		4	S		>2048	R		S	S	S	S	S	S	S	S	S	S	S	S	S	S	S	S	S	S	S	S	S	S	S	S
E1794	O139	2008	AA	Diarrhea		4	S		32	S		R	R	R	S	S	S	S	S	S	S	S	S	S	R	R	R	S	S	S	S	S	S	S	R
E1795	O116	2008	AA	Diarrhea		4	S		16	S		R	S	S	S	S	S	S	S	S	S	S	S	S	R	R	S	R	R	R	R	R	S	S	S
E1796	O139	2008	AA	Edema disease		4	S		>2048	R		R	S	S	S	S	S	S	S	S	S	S	S	S	R	S	R	R	S	S	S	S	S	S	R
E1797	O139	2008	AA	Edema disease		2	S		>2048	R		S	S	S	S	S	S	S	S	S	S	S	S	S	S	R	S	S	S	S	S	S	S	S	S
E1798	O139	2009	AA	Edema disease		4	S		>2048	R		S	S	S	S	S	S	S	S	S	S	S	S	S	S	R	S	S	S	S	S	S	S	S	R
E1799	O139	2009	AA	Edema disease		4	S		32	S		S	S	S	S	S	S	S	S	S	S	S	S	S	S	R	S	R	S	S	S	S	S	S	R
E1800	O116	2009	AA	Others/unknown		8	S		16	S		R	S	R	S	S	S	R	S	S	S	S	S	S	R	R	R	R	R	R	R	R	S	S	S
E1801	O139	2009	AA	Others/unknown		2	S		16	S		S	S	S	S	S	S	S	S	S	S	S	S	S	S	S	S	S	S	S	S	S	S	S	R
E1802	O116	2009	AA	Diarrhea		4	S		16	S		R	S	R	S	S	S	R	S	S	S	S	S	S	R	R	R	R	R	R	R	R	S	S	S
E1803	O139	2009	AA	Edema disease		1	S		8	S		R	R	S	S	S	S	S	S	S	S	S	S	S	R	R	R	S	S	S	S	S	S	S	R
E1804	O139	2009	AA	Edema disease		2	S		32	S		R	R	R	S	S	S	S	S	S	S	S	S	S	S	S	R	S	S	S	S	R	S	S	R
E1805	O139	2009	AA	Edema disease		4	S		>2048	R		S	S	S	S	S	S	S	S	S	S	S	S	S	S	R	S	S	S	S	S	S	S	S	S
E1806	O139	2009	AA	Edema disease		4	S		>2048	R		S	S	S	S	S	S	S	S	S	S	S	S	S	S	S	S	S	S	S	S	S	S	S	S
E1807	O139	2009	AA	Edema disease		4	S		>2048	R		S	S	S	S	S	S	S	S	S	S	S	S	S	S	S	S	S	S	S	S	S	S	S	R
E1808	O139	2009	AA	Diarrhea		2	S		>2048	R		S	S	S	S	S	S	S	S	S	S	S	S	S	S	S	S	S	S	S	S	S	S	S	S
E1809	O139	2009	AA	Edema disease		2	S		32	S		R	R	S	S	S	S	S	S	S	S	S	S	S	R	R	S	S	S	S	S	R	S	S	R
E1810	O139	2009	AA	Edema disease		4	S		>2048	R		R	R	S	S	S	S	S	S	S	S	S	S	S	R	S	R	R	S	S	S	S	S	S	S
E1811	O139	2009	AA	Edema disease		4	S		>2048	R		R	R	S	S	S	S	S	S	S	S	S	S	S	R	S	R	R	S	S	S	S	S	S	S
E1812	O139	2009	AA	Edema disease		4	S		>2048	R		R	R	S	S	S	S	S	S	S	S	S	S	S	R	S	R	R	S	S	S	S	S	S	S
E1813	O139	2009	AA	Edema disease		4	S		>2048	R		R	R	S	S	S	S	S	S	S	S	S	S	S	R	S	R	R	S	S	S	S	S	S	S
E1814	O116	2009	AA	Diarrhea		4	S		8	S		R	S	S	S	S	S	S	S	S	S	S	S	S	R	R	S	R	R	R	R	R	S	S	S
E1815	OSB9	2009	AA	Edema disease		2	S		8	S		S	S	S	S	S	S	S	S	S	S	S	S	R	S	R	R	R	S	S	S	R	S	S	R
E1816	O139	2010	AA	Edema disease		4	S		>2048	R		S	S	S	S	S	S	S	S	S	S	S	S	S	S	S	S	S	S	S	S	S	S	S	S
E1817	O116	2010	AA	Edema disease		4	S		16	S		R	S	S	S	S	S	S	S	S	S	S	S	S	R	R	S	R	R	R	R	R	S	S	S
E1818	O116	2010	AA	Diarrhea		512	R		16	S		R	S	S	S	S	S	S	S	S	S	S	S	R	S	R	R	R	R	R	R	R	S	S	R
E1819	O116	2010	AA	Diarrhea		4	S		16	S		R	S	S	S	S	S	S	S	S	S	S	S	S	R	R	S	R	R	R	R	R	S	S	S
E1820	O139	2010	AA	Edema disease		4	S		>2048	R		R	R	S	S	S	S	S	S	S	S	S	S	S	R	S	R	S	S	S	S	S	S	S	S
E1821	O116	2010	AA	Diarrhea		512	R		16	S		R	S	S	S	S	S	S	S	S	S	S	S	R	S	R	R	R	R	R	R	R	S	S	R
E1822	O116	2010	AA	Edema disease		512	R		16	S		R	S	S	S	S	S	S	S	S	S	S	S	R	S	R	R	S	R	R	S	S	S	S	R
E1823	O139	2011	AA	Edema disease		4	S		>2048	R		R	S	R	S	S	S	S	S	S	S	S	S	S	S	R	S	S	S	S	S	S	S	S	R
E1824	O116	2011	AA	Diarrhea		4	S		16	S		S	S	S	S	S	S	S	S	S	S	S	S	S	S	S	S	R	R	S	S	S	S	S	R
E1825	O139	2011	AA	Edema disease		2	S		>2048	R		R	R	S	S	S	S	S	S	S	S	S	S	S	S	S	S	S	S	S	S	R	S	S	R
E1826	O116	2011	AA	Edema disease		8	S		16	S		S	S	S	S	S	S	S	S	S	S	S	S	S	S	S	S	R	R	S	S	S	S	S	R
E1827	O116	2011	AA	Edema disease		512	R		16	S		R	S	S	S	S	S	S	S	S	S	S	S	S	S	R	R	R	R	R	S	S	S	S	R
E1828	O116	2011	AA	Edema disease		512	R		16	S		R	S	S	S	S	S	S	S	S	S	S	S	R	S	R	R	R	R	R	R	R	S	S	R
E1829	O116	2011	AA	Diarrhea		512	R		16	S		R	S	S	S	S	S	S	S	S	S	S	S	R	S	R	R	R	R	R	R	R	S	S	R
E1830	O116	2011	AA	Edema disease		512	R		1024	R		R	S	S	S	S	S	S	S	R	S	S	S	S	S	R	R	R	R	R	S	R	S	S	R
E1831	O139	2011	AA	Edema disease		4	S		32	S		S	S	S	S	S	S	S	S	S	S	S	S	S	S	R	S	S	S	S	S	S	S	S	S
E1832	O116	2011	AA	Edema disease		512	R		8	S		R	S	S	S	S	S	S	S	S	S	S	S	R	S	R	R	R	R	R	S	R	S	S	R
E1833	O116	2011	AA	Edema disease		256	R		8	S		R	S	S	S	S	S	S	S	S	S	S	S	R	S	R	R	R	R	R	R	R	S	S	R
E1834	O139	2011	AA	Edema disease		4	S		32	S		R	R	R	S	S	S	S	S	S	S	S	S	S	R	R	S	S	S	S	S	R	S	S	R
E1835	O116	2011	AA	Edema disease		512	R		16	S		R	S	S	S	S	S	S	S	S	S	S	S	R	S	R	R	R	R	S	S	R	S	S	R
E1836	O139	2011	AA	Edema disease		2	S		16	S		S	S	S	S	S	S	S	S	S	S	S	S	S	R	S	R	S	S	S	S	R	S	S	S
E1837	O116	2011	AA	Diarrhea		512	R		8	S		R	S	S	S	S	S	S	S	S	S	S	S	R	S	R	R	R	R	R	R	R	S	S	R
E1838	O116	2012	AA	Edema disease		512	R		8	S		R	S	S	S	S	S	S	S	S	S	S	S	R	S	R	R	R	R	R	R	R	S	S	R
E1839	O116	2012	AA	Diarrhea		512	R		8	S		R	S	S	S	S	S	S	S	S	S	S	R	R	S	R	R	R	R	R	R	R	S	S	R
E1840	O116	2012	AA	Edema disease		512	R		8	S		R	S	S	S	S	S	S	S	S	S	S	S	R	S	R	R	R	R	R	S	R	S	S	R
E1841	O116	2012	AA	Edema disease		256	R		16	S		R	S	S	S	S	S	S	S	S	S	S	S	R	S	R	R	R	R	R	S	R	S	S	R
E1842	OSB9	2012	AA	Edema disease		>512	R		32	S		R	S	R	R	S	S	R	S	S	S	S	R	S	S	R	S	R	R	S	S	S	R	S	S
E1843	O116	2012	AA	Diarrhea		256	R		16	S		R	S	S	S	S	S	S	S	S	S	S	S	R	S	R	R	R	R	R	R	R	S	S	R
E1844	O139	2012	AA	Edema disease		4	S		32	S		R	R	S	S	S	S	S	S	S	S	S	S	S	R	R	S	S	S	S	S	R	S	S	R
E1845	O116	2012	AA	Diarrhea		4	S		16	S		S	S	S	S	S	S	S	S	S	S	S	S	S	S	S	S	R	R	R	S	S	S	S	R
E1846	O116	2012	AA	Diarrhea		256	R		16	S		R	S	S	S	S	S	S	S	S	S	S	S	R	S	R	R	R	R	S	S	R	S	S	R
E1847	O116	2012	AA	Diarrhea		2	S		16	S		R	S	R	S	S	S	R	S	S	S	S	S	R	S	R	R	R	R	R	S	R	S	S	R
E1848	O116	2012	AA	Diarrhea		256	R		16	S		R	S	S	S	S	S	S	S	S	S	S	S	R	S	S	R	R	R	S	S	R	S	S	R
E1849	O139	2012	AA	Edema disease		4	S		32	S		R	R	S	S	S	S	S	S	S	S	S	S	S	R	R	S	S	S	S	S	R	S	S	S
E1850	O116	2012	AA	Diarrhea		>512	R		16	S		R	S	S	S	S	S	S	S	S	S	S	S	R	S	S	R	R	R	S	S	R	S	S	R
E1851	O116	2012	AA	Diarrhea		>512	R		16	S		R	S	S	S	S	S	S	S	S	S	S	S	R	S	R	R	R	R	R	R	R	S	S	R
E1852	O116	2012	AA	Edema disease		256	R		16	S		R	S	S	S	S	S	S	S	S	S	S	S	R	S	R	R	R	R	R	R	R	S	S	R
E1853	O116	2012	AA	Edema disease		256	R		16	S		R	S	S	S	S	S	S	S	S	S	S	S	R	S	R	R	R	R	S	S	R	S	S	R
E1854	O116	2013	AA	Diarrhea		4	S		16	S		R	S	R	S	S	S	R	S	S	S	S	S	R	S	R	R	R	R	R	S	R	R	S	R
E1855	O116	2013	AA	Edema disease		>512	R		16	S		R	S	S	S	S	S	S	S	S	S	S	S	R	R	R	R	R	R	S	S	S	S	S	R
E1856	O116	2013	AA	Diarrhea		4	S		16	S		R	S	R	S	S	S	R	S	S	S	S	S	S	S	S	R	R	R	R	R	R	R	S	R
E1857	O116	2013	AA	Diarrhea		8	S		16	S		S	S	S	S	S	S	S	S	S	S	S	S	S	R	S	S	R	S	S	S	S	S	S	R
E1858	O116	2013	AA	Edema disease		512	R		16	S		R	S	S	S	S	S	S	S	S	S	S	S	R	S	R	R	R	R	S	S	R	S	S	R
E1859	O116	2013	AA	Diarrhea		256	R		16	S		R	S	S	S	S	S	S	S	S	S	S	S	R	S	R	R	R	R	S	S	S	S	S	R
E1860	O116	2013	AA	Diarrhea		512	R		16	S		R	S	S	S	S	S	S	S	S	S	S	S	R	S	R	R	R	R	R	R	R	S	S	R
E1861	O116	2013	AA	Diarrhea		>512	R		16	S		R	S	S	S	S	S	S	S	S	S	S	S	R	S	R	R	R	R	S	S	R	S	S	R
E1862	O116	2013	AA	Diarrhea		>512	R		16	S		R	S	S	S	S	S	S	S	S	S	S	S	R	S	R	R	R	R	S	S	R	S	S	R
E1863	O116	2013	AA	Edema disease		512	R		16	S		R	S	S	S	S	S	S	S	S	S	S	S	R	S	R	R	R	R	R	R	R	S	S	R
E1864	O116	2013	AA	Diarrhea		256	R		16	S		R	S	S	S	S	S	S	S	S	S	S	S	R	S	R	R	R	R	S	S	S	S	S	R
E1865	O116	2013	AA	Edema disease		256	R		16	S		R	S	S	S	S	S	S	S	S	S	S	S	R	S	R	R	R	R	S	S	R	S	S	S
E1866	O116	2013	AA	Diarrhea		256	R		16	S		R	S	S	S	S	S	S	S	S	S	S	S	R	S	R	R	R	R	S	S	R	S	S	R
E1867	O116	2013	AA	Diarrhea		512	R		16	S		R	S	S	S	S	S	S	S	S	S	S	S	R	S	R	R	R	R	R	S	S	S	S	R
E1868	O116	2013	AA	Edema disease		256	R		1024	R		R	S	S	S	S	S	S	S	S	S	S	S	R	S	R	R	R	R	S	S	R	S	S	S
E1869	O116	2014	AA	Edema disease		256	R		16	S		R	S	S	S	S	S	S	S	S	S	S	S	R	R	R	R	R	R	S	S	R	S	S	R
E1870	O116	2014	AA	Edema disease		256	R		16	S		R	S	S	S	S	S	S	S	S	S	S	S	R	S	R	R	R	R	S	S	R	S	S	R
E1871	O116	2014	AA	Diarrhea		256	R		16	S		R	S	S	S	S	S	S	S	S	S	S	S	R	S	S	R	R	R	S	S	R	S	S	R
E1872	O139	2014	AA	Edema disease		4	S		64	S		S	S	S	S	S	S	S	S	S	S	S	S	S	S	R	S	S	S	S	S	S	S	S	R
E1873	O116	2014	AA	Diarrhea		256	R		16	S		R	S	S	S	S	S	S	S	S	S	S	S	R	R	R	R	R	R	S	S	R	S	S	R
E1874	O139	2015	AA	Edema disease		4	S		32	S		S	S	S	S	S	S	S	S	S	S	S	S	S	S	R	S	S	S	S	S	S	S	S	R
E1875	O116	2015	AA	Edema disease		512	R		16	S		R	S	S	S	S	S	S	S	S	S	S	S	R	S	S	R	R	R	S	S	R	S	S	R
E1876	O116	2015	AA	Edema disease		512	R		16	S		R	S	S	S	S	S	S	S	S	S	S	S	R	S	R	R	R	R	S	S	S	S	S	R
E1877	O116	2015	AA	Diarrhea		256	R		16	S		R	S	S	S	S	S	S	S	S	S	S	S	R	S	R	R	R	R	S	S	R	S	S	R
E1878	O116	2015	AA	Diarrhea		256	R		16	S		R	S	S	S	S	S	S	S	S	S	S	S	R	S	R	R	S	R	S	S	S	S	S	R
E1879	O139	2015	AA	Edema disease		4	S		32	S		R	R	R	S	S	S	S	S	S	S	S	S	S	S	R	S	S	S	S	S	R	R	S	R
E1880	O116	2015	AA	Diarrhea		512	R		16	S		R	S	S	S	S	S	S	S	S	S	S	S	R	S	S	S	R	R	S	S	R	S	S	R
E1881	O116	2015	AA	Diarrhea		512	R		16	S		R	S	S	S	S	S	S	S	S	S	S	S	R	R	R	R	R	R	R	S	R	S	S	R
E1882	O116	2015	AA	Diarrhea		256	R		16	S		R	S	S	S	S	S	S	S	S	S	S	S	R	S	S	R	R	R	S	S	R	S	S	R
E1883	O116	2015	AA	Diarrhea		256	R		16	S		R	S	S	S	S	S	S	S	S	S	S	R	R	S	R	R	R	R	R	R	R	S	S	R
E1884	O116	2015	AA	Edema disease		256	R		16	S		R	S	S	S	S	S	S	S	S	S	S	S	R	S	S	R	R	R	S	S	R	S	S	R
E1885	O116	2015	AA	Edema disease		512	R		16	S		R	S	S	S	S	S	S	S	S	S	S	S	R	S	R	R	R	R	S	S	S	S	S	R
E1886	O139	2015	AA	Edema disease		4	S		32	S		S	S	S	S	S	S	S	S	S	S	S	S	S	S	S	S	S	S	S	S	S	S	S	S
E1887	O139	2015	AA	Edema disease		4	S		32	S		S	S	S	S	S	S	S	S	S	S	S	S	S	S	R	S	S	S	S	S	S	S	S	R
E1888	O116	2015	AA	Edema disease		512	R		16	S		R	S	S	S	S	S	S	S	S	S	S	S	R	R	R	R	R	R	R	S	S	S	S	R
E1889	O116	2016	AA	Diarrhea		2	S		16	S		R	S	S	S	S	S	S	S	S	S	S	S	S	R	R	R	R	R	R	R	R	S	S	R
E1890	O139	2016	AA	Edema disease		4	S		16	S		R	R	S	S	S	S	S	S	S	S	S	S	R	R	R	R	S	S	S	S	R	S	S	R
E1891	O116	2016	AA	Diarrhea		256	R		16	S		R	S	S	S	S	S	S	S	S	S	S	S	R	S	R	R	R	R	S	S	R	S	S	R
E1892	O116	2016	AA	Edema disease		256	R		32	S		R	S	S	S	S	S	S	S	S	S	S	S	R	S	R	R	R	R	S	S	S	S	S	R
E1893	O139	2016	AA	Edema disease		4	S		16	S		R	R	S	S	S	S	S	S	S	S	S	S	S	R	R	S	S	S	S	S	S	S	S	R
E1894	O139	2016	AA	Edema disease		4	S		16	S		R	R	R	S	S	S	S	S	S	S	S	S	S	R	R	S	S	S	S	S	S	S	S	R
E1895	O116	2016	AA	Diarrhea		256	R		16	S		R	R	R	S	S	S	S	S	S	S	S	S	S	R	R	S	S	S	S	S	S	S	S	R
E1896	O116	2016	AA	Others/unknown		256	R		32	S		R	S	S	S	S	S	S	S	S	S	S	S	R	S	R	R	R	R	S	S	R	S	S	R
E1897	O139	2016	AA	Others/unknown		4	S		32	S		R	R	R	S	S	S	S	S	S	S	S	S	S	S	R	S	S	S	S	S	R	S	S	R
E1898	O116	2016	AA	Edema disease		256	R		16	S		R	S	S	S	S	S	S	S	S	S	S	S	R	S	R	R	R	R	S	S	R	S	S	R
E1899	O116	2016	AA	Edema disease		256	R		16	S		R	S	S	S	S	S	S	S	S	S	S	S	R	R	R	R	R	R	S	S	R	S	S	R
E1967	O9	2016	J	Others/unknown		4	S		16	S		R	S	R	S	S	S	R	S	S	S	S	S	S	S	R	S	R	S	S	S	S	S	S	R
E1968	O9	2016	J	Others/unknown		4	S		32	S		R	S	R	S	S	S	R	S	S	S	S	S	S	S	R	S	R	S	S	S	S	R	S	R
E1969	O9	2016	J	Others/unknown		4	S		16	S		R	S	R	S	S	S	R	S	S	S	S	S	S	S	R	S	R	S	S	S	S	R	S	R
E1970	O9	2016	J	Others/unknown		4	S		16	S		R	S	R	S	S	S	S	S	S	S	S	S	S	S	R	S	R	S	S	S	S	R	S	R
E2224	O139	2002	AB	Edema disease		4	S		16	S		R	S	S	S	S	S	S	S	S	S	S	S	R	R	R	R	R	S	S	S	R	S	S	S
E2225	O139	2005	AB	Edema disease		4	S		16	S		S	S	S	S	S	S	S	S	S	S	S	S	R	R	S	R	R	S	S	S	R	S	S	S
E2226	O139	2005	AB	Edema disease		4	S		16	S		S	S	S	S	S	S	S	S	S	S	S	S	S	S	S	R	R	S	S	S	R	S	S	S
E2227	O139	2005	AB	Edema disease		4	S		32	S		S	S	S	S	S	S	S	S	S	S	S	S	R	R	S	R	R	S	S	S	R	S	S	S
E2228	O139	2005	AB	Edema disease		4	S		32	S		S	S	S	S	S	S	S	S	S	S	S	S	S	S	S	S	R	S	S	S	S	S	S	S
E2229	O139	2005	AB	Edema disease		4	S		16	S		S	S	S	S	S	S	S	S	S	S	S	S	R	R	S	R	R	S	S	S	R	S	S	S
E2230	O139	2005	AB	Edema disease		4	S		16	S		S	S	S	S	S	S	S	S	S	S	S	S	R	R	S	R	R	S	S	S	R	S	S	S
E2231	O139	2005	AB	Edema disease		4	S		16	S		S	S	S	S	S	S	S	S	S	S	S	S	S	S	S	R	R	S	S	S	R	S	S	S
E2232	O139	2005	AB	Edema disease		4	S		32	S		S	S	S	S	S	S	S	S	S	S	S	S	R	S	S	R	R	S	S	S	R	S	S	S
E2233	O139	2005	AB	Edema disease		4	S		32	S		S	S	S	S	S	S	S	S	S	S	S	S	R	S	S	R	R	S	S	S	R	S	S	S
E2234	O139	2005	AB	Edema disease		4	S		16	S		S	S	S	S	S	S	S	S	S	S	S	S	R	R	S	R	R	S	S	S	R	S	S	S
E2289	OUT	2017	G	Others/unknown		4	S		16	S		R	S	S	S	S	S	S	S	S	S	S	S	R	R	R	R	S	S	S	S	S	S	S	S
E2290	O45	2017	G	Others/unknown		2	S		32	S		R	S	S	S	S	S	S	S	S	S	S	S	S	R	R	R	R	S	S	S	R	S	S	S
E2291	OUT	2017	G	Others/unknown		2	S		32	S		R	R	S	S	S	S	S	S	S	S	S	S	S	S	R	R	S	S	S	S	R	S	S	S
E2292	OUT	2017	G	Others/unknown		2	S		32	S		R	S	S	S	S	S	S	S	S	S	S	S	R	R	R	R	S	S	S	S	S	S	S	S
E2293	OUT	2017	G	Others/unknown		2	S		32	S		R	R	S	S	S	S	S	S	S	S	S	S	R	R	R	R	S	S	S	S	S	S	S	R
E2294	OUT	2017	G	Others/unknown		4	S		32	S		R	R	S	S	S	S	S	S	S	S	S	S	S	R	R	R	S	S	S	S	R	S	S	S
E2295	O147	2017	G	Others/unknown		2	S		32	S		S	S	S	S	S	S	S	S	S	S	S	S	S	R	R	R	R	S	S	S	R	S	S	S
E2338	O139	1999	U	Edema disease		2	S		32	S		R	R	R	S	S	S	S	S	S	S	S	S	S	R	R	R	S	S	S	S	S	S	S	S
E2339	O55	1999	U	Edema disease		8	S		16	S		R	R	S	S	S	S	S	S	S	S	S	S	S	R	R	R	S	S	S	S	R	S	S	S
E2340	O139	1999	U	Edema disease		4	S		16	S		R	S	S	S	S	S	S	S	S	S	S	S	S	R	R	R	S	S	S	S	S	S	S	R
E2341	O139	1999	U	Edema disease		4	S		>2048	R		R	S	S	S	S	S	S	S	S	S	S	S	S	R	R	R	S	S	S	S	R	S	S	R
E2342	O8	1999	U	Edema disease		4	S		32	S		R	R	S	S	S	S	S	S	S	S	S	S	S	R	R	S	S	S	S	S	R	S	S	S
E2344	O157	2000	U	Edema disease		4	S		16	S		S	S	S	S	S	S	S	S	S	S	S	S	S	S	R	S	S	S	S	S	R	S	S	S
E2345	O139	2000	U	Edema disease		4	S		16	S		S	S	S	S	S	S	S	S	S	S	S	S	S	S	S	S	S	S	S	S	S	S	S	R
E2346	O139	2000	U	Edema disease		8	S		16	S		S	S	S	S	S	S	S	S	S	S	S	S	S	R	R	R	S	S	S	S	R	S	S	S
E2348	O139	2000	U	Edema disease		4	S		16	S		S	S	S	S	S	S	S	S	S	S	S	S	S	R	R	R	S	S	S	S	R	S	S	S
E2350	O139	2000	U	Edema disease		4	S		32	S		S	S	S	S	S	S	S	S	S	S	S	S	S	R	R	R	S	S	S	S	S	S	S	S
E2351	O121	1999	U	Edema disease		8	S		32	S		S	S	S	S	S	S	S	S	S	S	S	S	S	S	R	S	S	S	S	S	S	S	S	S
E2352	O139	1999	U	Edema disease		4	S		>2048	R		R	R	S	S	S	S	S	S	S	S	S	S	S	R	R	R	S	S	S	S	R	S	S	S
E2353	O139	1999	U	Edema disease		4	S		32	S		R	R	R	S	S	S	S	S	S	S	S	S	S	R	R	R	S	S	S	S	R	S	S	S
E2354	O139	1999	U	Edema disease		4	S		32	S		R	R	S	S	S	S	S	S	S	S	S	S	S	S	S	R	R	S	S	S	R	S	S	S
E2355	O139	1999	U	Edema disease		8	S		32	S		R	R	R	S	S	S	S	S	S	S	S	S	S	S	R	S	S	S	S	S	S	S	S	S
E2356	O139	1999	U	Edema disease		8	S		32	S		R	R	R	S	S	S	S	S	S	S	S	S	S	R	R	R	R	S	S	S	R	S	S	S
E2357	O139	1999	U	Edema disease		8	S		32	S		R	R	R	S	S	S	S	S	S	S	S	S	S	R	R	R	S	S	S	S	R	S	S	S
E2358	O139	1999	U	Edema disease		8	S		32	S		R	R	R	S	S	S	S	S	S	S	S	S	S	S	S	S	S	S	S	S	S	S	S	S
E2359	O2	1999	U	Others/unknown		4	S		32	S		S	S	R	S	S	S	S	S	S	S	S	S	S	S	R	S	S	S	S	S	S	S	S	S
E2360	O139	2000	U	Edema disease		8	S		32	S		R	R	S	S	S	S	S	S	S	S	S	S	S	R	R	R	R	S	S	S	R	S	S	R
E2361	O139	2000	U	Edema disease		8	S		32	S		R	R	S	S	S	S	S	S	S	S	S	S	S	R	R	R	R	S	S	S	R	S	S	S
E2362	O139	2000	U	Edema disease		4	S		16	S		R	R	S	S	S	S	S	S	S	S	S	S	S	R	R	R	R	S	S	S	R	S	S	S
E2363	OSB9	2000	U	Diarrhea		4	S		16	S		R	R	S	S	S	S	S	S	S	S	S	R	S	R	R	S	R	R	S	S	R	S	S	S
E2364	OSB9	2000	U	Diarrhea		4	S		16	S		R	R	S	S	S	S	S	S	S	S	S	R	S	R	R	S	R	R	S	S	R	S	S	S
E2365	OSB9	2000	U	Diarrhea		4	S		16	S		R	R	R	S	S	S	S	S	S	S	S	R	R	R	R	S	R	R	R	R	R	S	S	S
E2366	O149	2000	U	Diarrhea		4	S		16	S		R	R	R	S	S	S	S	S	S	S	S	S	S	R	R	S	R	R	R	R	S	S	S	S
E2367	O149	2000	U	Diarrhea		4	S		16	S		R	R	R	S	S	S	S	S	S	S	S	S	S	R	R	S	R	R	R	R	S	S	S	S
E2369	O139	2001	U	Edema disease		8	S		32	S		R	R	S	S	S	S	S	S	S	S	S	S	S	R	R	R	S	S	S	S	R	S	S	R
E2370	O149	2001	U	Diarrhea		4	S		32	S		R	R	S	S	S	S	S	S	S	S	S	S	R	R	R	S	S	S	S	S	S	S	S	S
E2371	O139	2001	U	Diarrhea		8	S		32	S		R	R	S	S	S	S	S	S	S	S	S	S	S	R	R	R	R	S	S	S	R	S	S	R
E2372	O149	2001	U	Diarrhea		4	S		32	S		R	R	S	S	S	S	S	S	S	S	S	S	R	R	R	R	S	S	S	S	S	S	S	S
E2373	OSB9	2001	U	Edema disease		4	S		16	S		R	R	R	S	S	S	S	S	S	S	S	R	S	R	R	S	R	R	R	S	R	S	S	S
E2374	OSB9	2001	U	Edema disease		4	S		16	S		R	R	R	S	S	S	S	S	S	S	S	R	S	R	R	S	R	R	R	S	R	S	S	S
E2375	OSB9	2001	U	Edema disease		4	S		16	S		R	R	R	S	S	S	S	S	S	S	S	R	S	R	R	S	R	R	S	S	R	S	S	S
E2376	O139	2001	U	Edema disease		8	S		16	S		R	R	R	S	S	S	S	S	S	S	S	S	S	R	R	R	S	S	S	S	S	S	S	R
E2377	O139	2001	U	Edema disease		8	S		16	S		R	R	S	S	S	S	S	S	S	S	S	S	S	R	R	R	S	S	S	S	S	S	S	R
E2378	O139	2001	U	Edema disease		4	S		16	S		R	R	S	S	S	S	S	S	S	S	S	S	S	R	R	R	S	S	S	S	S	S	S	R
E2379	O149	2001	U	Diarrhea		4	S		32	S		R	S	S	S	S	S	S	S	S	S	S	S	R	R	R	S	S	S	S	S	S	S	S	S
E2380	O149	2001	U	Diarrhea		4	S		32	S		R	S	S	S	S	S	S	S	S	S	S	S	R	R	R	S	S	S	S	S	S	S	S	S
E2381	O139	2001	U	Edema disease		8	S		16	S		R	R	R	S	S	S	S	S	S	S	S	S	S	R	R	S	S	S	S	S	R	S	S	R
E2382	O149	2001	U	Diarrhea		4	S		32	S		R	S	S	S	S	S	S	S	S	S	S	S	R	R	R	S	S	S	S	S	S	S	S	S
E2383	O149	2001	U	Diarrhea		4	S		32	S		R	S	S	S	S	S	S	S	S	S	S	S	R	R	S	S	S	S	S	S	R	S	S	S
E2384	O149	2001	U	Diarrhea		4	S		32	S		R	S	S	S	S	S	S	S	S	S	S	S	R	R	R	S	S	S	S	S	S	S	S	S
E2385	O149	2001	U	Diarrhea		4	S		32	S		R	S	S	S	S	S	S	S	S	S	S	S	R	R	S	S	S	S	S	S	S	S	S	S
E2386	O149	2001	U	Diarrhea		4	S		32	S		R	S	S	S	S	S	S	S	S	S	S	S	R	R	S	S	S	S	S	S	S	S	S	S
E2387	O149	2001	U	Diarrhea		4	S		32	S		R	S	S	S	S	S	S	S	S	S	S	S	R	R	S	S	S	S	S	S	S	S	S	S
E2388	O149	2001	U	Others/unknown		4	S		32	S		R	S	S	S	S	S	S	S	S	S	S	S	R	R	S	S	S	S	S	S	S	S	S	S
E2389	OSB9	2001	U	Edema disease		4	S		16	S		R	R	S	S	S	S	S	S	S	S	S	R	S	R	R	S	R	R	R	R	R	S	S	R
E2390	OSB9	2001	U	Edema disease		4	S		16	S		R	R	S	S	S	S	S	S	S	S	S	R	S	R	R	S	R	R	R	R	R	S	S	R
E2391	OSB9	2001	U	Edema disease		4	S		16	S		R	R	S	S	S	S	S	S	S	S	S	R	S	R	R	S	R	R	R	S	R	S	S	R
E2392	OSB9	2001	U	Edema disease		4	S		16	S		R	S	S	S	S	S	S	S	S	S	S	R	S	R	R	S	R	R	R	S	R	S	S	R
E2393	O8	2001	U	Edema disease		4	S		16	S		S	S	R	S	S	S	R	S	S	S	S	S	S	S	S	R	R	S	S	S	S	S	S	R
E2394	O8	2001	U	Edema disease		4	S		16	S		S	S	R	S	S	S	R	S	S	S	S	S	S	S	S	R	R	S	S	S	S	S	S	R
E2395	O8	2001	U	Edema disease		4	S		16	S		R	R	R	S	S	S	R	S	S	S	S	S	R	R	R	R	R	S	S	S	R	S	S	R
E2396	O8	2001	U	Edema disease		4	S		16	S		R	R	R	S	S	S	S	S	S	S	S	S	R	R	R	R	R	S	S	S	R	S	S	R
E2397	O139	2001	U	Edema disease		8	S		16	S		R	R	S	S	S	S	S	S	S	S	S	S	S	R	R	S	S	S	S	S	S	S	S	R
E2398	O139	2001	U	Edema disease		8	S		16	S		R	R	R	S	S	S	S	S	S	S	S	S	S	R	R	R	S	S	S	S	S	S	S	R
E2399	O149	2001	U	Diarrhea		8	S		32	S		S	S	S	S	S	S	S	S	S	S	S	S	S	S	R	R	R	S	S	S	S	S	S	S
E2400	OSB9	2001	U	Diarrhea		8	S		16	S		R	R	R	S	S	S	S	S	S	S	S	R	S	R	R	R	R	R	R	R	R	S	S	S
E2401	OSB9	2001	U	Edema disease		4	S		64	S		S	S	R	S	S	S	S	S	S	S	S	R	S	R	R	S	R	R	R	R	R	S	S	R
E2402	O75	2001	U	Diarrhea		8	S		64	S		S	S	S	S	S	S	S	S	S	S	S	S	R	R	R	R	S	S	S	S	R	S	S	S
E2404	O149	2002	U	Diarrhea		4	S		32	S		S	S	S	S	S	S	S	S	S	S	S	S	R	R	R	R	R	S	S	S	S	S	S	S
E2405	O149	2002	U	Diarrhea		4	S		32	S		S	S	S	S	S	S	S	S	S	S	S	S	R	R	R	R	R	S	S	S	S	S	S	S
E2407	OSB9	2002	U	Edema disease		8	S		16	S		R	S	S	S	S	S	S	S	S	S	S	R	S	S	R	S	R	R	R	R	R	S	S	S
E2408	OSB9	2002	U	Edema disease		8	S		16	S		R	R	R	S	S	S	S	S	S	S	S	R	S	S	R	S	R	R	R	R	R	S	S	S
E2409	OSB9	2002	U	Edema disease		8	S		16	S		R	R	R	S	S	S	S	S	S	S	S	R	S	S	R	S	R	R	R	R	R	S	S	S
E2410	OSB9	2002	U	Edema disease		8	S		16	S		R	R	R	S	S	S	S	S	S	S	S	R	S	R	R	S	R	R	R	R	R	S	S	S
E2411	OSB9	2002	U	Edema disease		8	S		16	S		R	R	R	S	S	S	S	S	S	S	S	R	S	R	R	S	R	R	R	R	R	S	S	S
E2412	OSB9	2002	U	Edema disease		8	S		16	S		R	R	S	S	S	S	S	S	S	S	S	R	S	R	R	S	R	R	R	R	R	S	S	S
E2414	O121	2002	U	Diarrhea		>512	R		256	R		R	R	R	S	S	S	S	S	S	S	S	R	R	R	R	R	R	S	S	S	R	S	S	R
E2415	O149	2002	U	Diarrhea		4	S		32	S		R	R	R	S	S	S	S	S	S	S	S	S	R	R	R	R	R	S	S	S	R	S	S	S
E2417	O8	2002	U	Diarrhea		4	S		16	S		S	S	S	S	S	S	S	S	S	S	S	S	S	S	S	S	R	S	S	S	R	S	S	S
E2419	OUT	2002	U	Diarrhea		4	S		16	S		R	R	R	S	S	S	S	S	S	S	S	R	S	R	R	S	R	R	R	R	R	S	S	S
E2420	OUT	2002	U	Diarrhea		4	S		16	S		R	R	R	S	S	S	S	S	S	S	S	R	S	R	R	S	R	R	R	R	R	S	S	S
E2421	O139	2002	U	Edema disease		8	S		32	S		S	S	S	S	S	S	S	S	S	S	S	S	S	R	R	R	S	S	S	S	R	S	S	S
E2424	O149	2002	U	Others/unknown		4	S		16	S		S	S	S	S	S	S	S	S	S	S	S	S	R	S	R	S	S	S	S	S	R	S	S	S
E2425	O149	2002	U	Others/unknown		4	S		32	S		S	S	S	S	S	S	S	S	S	S	S	S	R	S	R	S	S	S	S	S	R	S	S	S
E2426	OSB9	2002	U	Diarrhea		1	S		>2048	R		R	R	S	S	S	S	S	S	S	S	S	R	S	R	R	R	R	R	R	R	R	S	S	R
E2427	OSB9	2002	U	Diarrhea		1	S		>2048	R		R	R	S	S	S	S	S	S	S	S	S	R	S	R	R	R	R	R	R	R	R	S	S	R
E2428	OSB9	2002	U	Diarrhea		2	S		>2048	R		R	S	S	S	S	S	S	S	S	S	S	R	S	R	R	R	S	R	R	R	R	R	S	R
E2429	OSB9	2002	U	Diarrhea		4	S		16	S		R	S	R	R	R	S	R	S	R	S	S	R	R	R	R	S	R	R	R	S	S	R	S	R
E2430	OSB9	2002	U	Diarrhea		4	S		16	S		R	S	R	R	R	S	R	S	S	S	S	R	S	R	R	S	R	R	R	R	S	S	S	R
E2431	OUT	2002	U	Others/unknown		2	S		16	S		R	R	R	S	S	S	S	S	S	S	S	R	S	R	R	S	R	R	R	R	R	S	S	S
E2432	OUT	2002	U	Others/unknown		4	S		16	S		R	R	R	S	S	S	S	S	S	S	S	R	S	R	R	S	R	R	R	R	R	S	S	S
E2433	OUT	2002	U	Diarrhea		4	S		16	S		R	S	S	S	S	S	S	S	S	S	S	R	S	R	R	S	R	R	R	R	R	S	S	S
E2434	OUT	2002	U	Others/unknown		8	S		32	S		S	S	S	S	S	S	S	S	S	S	S	S	S	S	R	S	S	S	S	S	S	S	S	S
E2435	O2	2002	U	Others/unknown		8	S		32	S		R	R	S	S	S	S	S	S	S	S	S	S	S	S	R	R	S	S	S	S	S	S	S	S
E2436	O139	2002	U	Others/unknown		4	S		512	R		S	S	S	S	S	S	S	S	S	S	S	S	R	S	R	R	S	S	S	S	R	S	S	S
E2437	O139	2002	U	Others/unknown		4	S		512	R		S	S	S	S	S	S	S	S	S	S	S	S	R	S	R	R	S	S	S	S	R	S	S	S
E2438	O149	2002	U	Diarrhea		4	S		16	S		R	R	R	S	S	S	S	S	S	S	S	S	S	R	R	R	R	S	S	S	R	S	S	R
E2439	O139	2003	U	Edema disease		4	S		>2048	R		S	S	S	S	S	S	S	S	S	S	S	S	S	R	R	S	S	S	S	S	S	S	S	R
E2441	O139	2003	U	Edema disease		4	S		>2048	R		S	S	S	S	S	S	S	S	S	S	S	S	S	R	R	S	S	S	S	S	S	S	S	R
E2442	O139	2003	U	Edema disease		4	S		>2048	R		S	S	S	S	S	S	S	S	S	S	S	S	S	R	R	S	S	S	S	S	S	S	S	R
E2443	O142	2003	U	Others/unknown		8	S		32	S		S	S	S	S	S	S	S	S	S	S	S	S	S	S	R	S	S	S	S	S	S	S	S	S
E2444	OSB9	2003	U	Diarrhea		2	S		>2048	R		R	S	S	R	S	S	S	S	S	S	S	R	S	R	R	R	R	R	R	R	R	S	S	R
E2445	OSB9	2003	U	Diarrhea		2	S		>2048	R		S	S	S	S	S	S	S	S	S	S	S	R	S	R	R	R	R	R	R	R	R	S	S	R
E2446	OSB9	2003	U	Diarrhea		1	S		>2048	R		R	S	S	S	S	S	S	S	S	S	S	R	S	R	R	R	R	R	R	R	R	S	S	R
E2447	OSB9	2003	U	Diarrhea		2	S		>2048	R		S	S	S	S	S	S	S	S	S	S	S	R	S	R	R	R	R	R	R	R	R	S	S	R
E2448	OSB9	2003	U	Diarrhea		1	S		>2048	R		R	S	S	S	S	S	S	S	S	S	S	R	S	R	R	R	R	R	R	R	R	S	S	R
E2449	O149	2003	U	Diarrhea		4	S		16	S		R	R	R	S	S	S	S	S	S	S	S	S	S	R	R	S	R	R	R	R	R	S	S	R
E2450	O149	2003	U	Diarrhea		4	S		16	S		R	R	S	S	S	S	S	S	S	S	S	S	S	R	R	S	R	R	R	R	R	S	S	R
E2451	O139	2003	U	Edema disease		4	S		>2048	R		R	R	R	S	S	S	S	S	S	S	S	R	R	R	S	S	S	S	S	S	S	S	S	R
E2452	O9	2003	U	Edema disease		8	S		32	S		R	R	S	S	S	S	S	S	S	S	S	S	S	R	R	S	R	S	S	S	S	S	S	S
E2453	O139	2003	U	Edema disease		4	S		>2048	R		R	R	R	S	S	S	S	S	S	S	S	R	R	R	R	S	S	S	S	S	S	S	S	S
E2454	O139	2003	U	Edema disease		2	S		32	S		R	R	S	S	S	S	S	S	S	S	S	S	S	S	R	S	S	S	S	S	S	S	S	R
E2455	O139	2003	U	Edema disease		2	S		32	S		R	R	R	S	S	S	S	S	S	S	S	S	S	S	R	R	S	S	S	S	S	S	S	R
E2456	O139	2003	U	Edema disease		4	S		>2048	R		S	S	S	S	S	S	S	S	S	S	S	S	S	R	R	S	S	S	S	S	S	S	S	R
E2457	O139	2003	U	Others/unknown		4	S		>2048	R		R	R	R	S	S	S	S	S	S	S	S	R	R	R	R	S	S	S	S	S	R	S	S	R
E2458	OUT	2003	U	Others/unknown		4	S		8	S		R	R	R	R	R	S	R	S	S	S	S	R	S	R	R	R	R	S	S	S	R	R	S	R
E2459	O121	2003	U	Edema disease		8	S		512	R		R	R	R	S	S	S	S	S	S	S	S	S	R	R	R	R	R	S	S	S	R	S	S	S
E2460	O121	2003	U	Edema disease		8	S		512	R		R	R	R	S	S	S	S	S	S	S	S	S	R	R	R	R	R	S	S	S	R	S	S	R
E2461	OSB9	2003	U	Edema disease		4	S		16	S		R	R	S	S	S	S	S	S	S	S	S	S	S	S	R	S	R	R	R	R	R	S	S	R
E2462	OSB9	2003	U	Edema disease		4	S		16	S		R	R	S	S	S	S	S	S	S	S	S	S	S	S	R	S	R	R	R	R	R	S	S	R
E2463	OUT	2003	U	Diarrhea		4	S		128	S		R	S	S	S	S	S	S	S	S	S	S	R	R	R	R	S	R	R	R	R	R	S	S	R
E2464	OUT	2003	U	Diarrhea		4	S		128	S		R	S	S	S	S	S	S	S	S	S	S	R	R	R	R	S	S	R	R	R	S	S	S	R
E2465	OUT	2003	U	Diarrhea		4	S		128	S		R	S	S	S	S	S	S	S	S	S	S	R	R	R	R	S	R	R	R	R	R	S	S	R
E2466	O8	2003	U	Others/unknown		4	S		16	S		S	S	S	S	S	S	S	S	S	S	S	S	R	R	S	R	R	S	S	S	R	S	S	R
E2472	O139	2003	U	Others/unknown		4	S		32	S		R	R	R	S	S	S	S	S	S	S	S	S	S	R	R	S	S	S	S	S	R	S	S	S
E2473	O139	2004	U	Edema disease		8	S		32	S		R	R	R	S	S	S	S	S	S	S	S	S	S	R	R	S	S	S	S	S	R	S	S	S
E2474	O2	2004	U	Edema disease		2	S		2048	R		S	S	S	S	S	S	S	S	S	S	S	S	S	R	R	S	S	S	S	S	S	S	S	S
E2475	O139	2004	U	Diarrhea		4	S		32	S		R	R	R	S	S	S	S	S	S	S	S	S	S	R	R	S	S	S	S	S	R	S	S	R
E2476	O139	2004	U	Diarrhea		4	S		32	S		R	R	R	S	S	S	S	S	S	S	S	S	S	R	R	S	S	S	S	S	S	S	S	R
E2477	OUT	2004	U	Diarrhea		8	S		32	S		R	R	S	S	S	S	S	S	S	S	S	S	R	R	R	R	S	S	S	S	R	S	S	S
E2478	OUT	2004	U	Diarrhea		>512	R		32	S		R	R	S	S	S	S	S	S	S	S	S	R	R	R	R	S	R	S	S	S	S	S	S	S
E2479	O8	2004	U	Diarrhea		4	S		32	S		S	S	S	S	S	S	S	S	S	S	S	S	S	S	S	S	S	S	S	S	S	S	S	S
E2480	O139	2004	U	Edema disease		4	S		32	S		R	R	R	S	S	S	S	S	S	S	S	S	S	R	R	R	S	S	S	S	R	R	S	S
E2481	O139	2004	U	Edema disease		4	S		32	S		R	R	R	S	S	S	S	S	S	S	S	S	S	R	R	R	S	S	S	S	R	R	S	S
E2482	O139	2004	U	Edema disease		4	S		32	S		R	R	R	S	S	S	S	S	S	S	S	S	S	R	R	R	S	S	S	S	R	R	S	S
E2483	O77	2004	U	Diarrhea		8	S		32	S		S	S	S	S	S	S	S	S	S	S	S	S	S	S	R	S	S	S	S	S	S	S	S	S
E2484	O8	2004	U	Diarrhea		4	S		32	S		R	R	R	S	S	S	R	S	S	S	S	S	R	R	R	R	R	S	S	S	S	S	S	R
E2485	O8	2004	U	Diarrhea		4	S		32	S		R	R	R	S	S	S	R	S	S	S	S	S	R	R	R	R	R	S	S	S	S	S	S	R
E2486	O139	2004	U	Edema disease		4	S		256	R		R	R	S	S	S	S	S	S	S	S	S	R	R	R	R	R	S	S	S	S	R	S	S	R
E2487	O139	2004	U	Edema disease		4	S		>2048	R		R	R	R	S	S	S	S	S	S	S	S	R	R	R	R	R	S	S	S	S	R	S	S	S
E2488	O139	2004	U	Edema disease		4	S		>2048	R		R	R	S	S	S	S	S	S	S	S	S	R	R	R	R	R	S	S	S	S	R	S	S	R
E2489	OSB9	2004	U	Diarrhea		4	S		16	S		S	S	S	S	S	S	S	S	S	S	S	R	S	R	R	S	R	R	R	R	S	S	S	R
E2490	OSB9	2004	U	Diarrhea		4	S		16	S		S	S	S	S	S	S	S	S	S	S	S	R	S	R	R	S	R	R	R	S	S	S	S	R
E2491	OSB9	2004	U	Diarrhea		4	S		16	S		S	S	S	S	S	S	S	S	S	S	S	R	S	R	R	S	R	R	R	S	S	S	S	R
E2492	OSB9	2004	U	Diarrhea		4	S		16	S		S	S	S	S	S	S	S	S	S	S	S	R	S	R	R	S	R	R	R	S	S	S	S	R
E2493	O68	2004	U	Diarrhea		4	S		32	S		R	S	S	S	S	S	S	S	S	S	S	S	S	R	R	R	R	R	R	S	R	S	S	S
E2496	O139	2004	U	Edema disease		4	S		32	S		R	R	R	S	S	S	S	S	S	S	S	S	S	R	R	R	S	S	S	S	R	S	S	S
E2497	O139	2004	U	Edema disease		4	S		32	S		R	R	R	S	S	S	S	S	S	S	S	S	S	R	R	R	S	S	S	S	R	S	S	S
E2498	O139	2004	U	Edema disease		4	S		32	S		R	R	R	S	S	S	S	S	S	S	S	S	S	R	R	R	S	S	S	S	R	S	S	S
E2499	OUT	2005	U	Diarrhea		4	S		32	S		R	R	R	R	R	R	S	S	R	S	S	R	R	R	R	R	R	R	R	R	R	S	S	R
E2500	O162	2005	U	Diarrhea		8	S		32	S		R	R	R	S	S	S	S	S	S	S	S	S	S	R	R	S	S	S	S	S	S	S	S	S
E2501	O8	2005	U	Diarrhea		4	S		32	S		R	R	R	S	S	S	S	S	S	S	S	S	R	R	R	R	R	S	S	S	R	S	S	R
E2502	O139	2005	U	Edema disease		4	S		16	S		S	S	S	S	S	S	S	S	S	S	S	S	S	S	S	S	S	S	S	S	S	S	S	R
E2503	O139	2005	U	Edema disease		4	S		16	S		S	S	S	S	S	S	S	S	S	S	S	S	S	S	S	S	S	S	S	S	S	S	S	R
E2504	O149	2005	U	Diarrhea		4	S		64	S		R	R	R	S	S	S	S	S	S	S	S	S	S	R	R	S	S	S	S	S	R	S	S	R
E2505	O139	2005	U	Edema disease		4	S		16	S		S	S	S	S	S	S	S	S	S	S	S	S	S	S	S	S	S	S	S	S	S	S	S	R
E2506	O139	2005	U	Edema disease		4	S		16	S		S	S	S	S	S	S	S	S	S	S	S	S	S	S	S	S	S	S	S	S	S	S	S	R
E2507	O9	2005	U	Diarrhea		4	S		32	S		S	S	R	S	S	S	S	S	S	S	S	S	S	S	S	S	R	S	S	S	S	S	S	S
E2508	O9	2005	U	Diarrhea		4	S		32	S		S	S	S	S	S	S	S	S	S	S	S	S	S	S	S	S	R	S	S	S	S	S	S	S
E2509	O149	2005	U	Diarrhea		4	S		16	S		S	S	S	S	S	S	S	S	S	S	S	S	S	S	R	R	R	S	S	S	R	S	S	S
E2510	O149	2005	U	Diarrhea		4	S		16	S		S	S	S	S	S	S	S	S	S	S	S	S	S	S	R	R	R	S	S	S	R	S	S	S
E2511	O149	2005	U	Diarrhea		4	S		16	S		S	S	S	S	S	S	S	S	S	S	S	S	S	S	R	R	R	S	S	S	R	S	S	S
E2512	O139	2005	U	Edema disease		4	S		32	S		R	R	R	S	S	S	S	S	S	S	S	S	S	R	S	S	R	S	S	S	R	S	S	R
E2513	O139	2005	U	Edema disease		4	S		32	S		R	R	R	S	S	S	S	S	S	S	S	S	S	R	R	R	S	S	S	S	R	S	S	S
E2514	O149	2005	U	Diarrhea		4	S		16	S		S	S	S	S	S	S	S	S	S	S	S	S	S	S	R	R	R	S	S	S	R	S	S	S
E2515	O149	2005	U	Diarrhea		4	S		16	S		S	S	S	S	S	S	S	S	S	S	S	S	S	S	R	R	R	S	S	S	R	S	S	S
E2516	O139	2005	U	Edema disease		4	S		16	S		S	S	S	S	S	S	S	S	S	S	S	S	R	S	R	R	S	S	S	S	R	S	S	R
E2517	O139	2005	U	Edema disease		4	S		32	S		R	R	R	S	S	S	S	S	S	S	S	S	S	R	R	S	S	S	S	S	S	S	S	S
E2518	OSB9	2005	U	Diarrhea		2	S		16	S		R	R	S	S	S	S	S	S	S	S	S	R	S	R	R	S	R	R	S	S	S	S	S	R
E2519	OSB9	2006	U	Diarrhea		2	S		16	S		R	R	R	S	R	S	R	S	R	S	S	S	R	R	R	R	R	R	R	R	R	S	S	S
E2520	OSB9	2006	U	Diarrhea		2	S		16	S		R	R	R	S	R	S	R	S	S	S	S	S	R	R	R	R	R	R	R	R	R	S	S	S
E2522	OSB9	2006	U	Diarrhea		2	S		16	S		R	R	S	S	S	S	S	S	S	S	S	R	S	R	R	S	R	R	R	R	R	S	S	S
E2523	O139	2006	U	Edema disease		4	S		32	S		S	S	S	S	S	S	S	S	S	S	S	S	S	S	S	S	S	S	S	S	S	S	S	S
E2524	OUT	2006	U	Diarrhea		4	S		64	S		R	R	R	S	S	S	S	S	S	S	S	S	R	R	R	R	R	S	S	S	S	S	S	S
E2525	OUT	2006	U	Diarrhea		8	S		32	S		R	R	R	R	R	R	S	S	S	S	S	R	S	R	R	S	R	R	R	R	R	S	S	S
E2526	OSB9	2006	U	Diarrhea		4	S		16	S		R	R	S	S	S	S	S	S	S	S	S	R	S	R	R	S	R	R	R	R	R	S	S	R
E2527	O139	2006	U	Edema disease		4	S		16	S		S	S	S	S	S	S	S	S	S	S	S	S	S	S	S	S	S	S	S	S	S	S	S	R
E2528	OSB9	2006	U	Diarrhea		4	S		16	S		S	S	S	S	S	S	S	S	S	S	S	R	S	R	R	S	R	S	S	S	S	S	S	R
E2529	OSB9	2006	U	Diarrhea		4	S		16	S		R	S	R	S	S	S	R	S	S	S	S	R	S	R	R	S	R	R	S	S	S	S	S	R
E2530	O142	2006	U	Edema disease		4	S		32	S		R	R	S	S	S	S	S	S	S	S	S	S	S	R	R	R	S	S	S	S	R	S	S	S
E2531	O142	2006	U	Edema disease		4	S		32	S		R	R	R	S	S	S	S	S	S	S	S	S	S	R	R	R	S	S	S	S	S	S	S	S
E2532	O149	2006	U	Diarrhea		4	S		32	S		S	S	S	S	S	S	S	S	S	S	S	S	R	R	S	R	S	S	S	S	R	S	S	S
E2533	O149	2006	U	Diarrhea		4	S		16	S		S	S	S	S	S	S	S	S	S	S	S	S	S	S	R	R	R	S	S	S	R	S	S	S
E2534	OSB9	2006	U	Diarrhea		4	S		16	S		R	R	R	S	S	S	S	S	S	S	S	R	R	R	R	R	R	R	R	S	R	S	S	R
E2535	OSB9	2006	U	Diarrhea		4	S		16	S		R	R	S	S	S	S	S	S	S	S	S	R	R	R	R	R	R	R	S	S	R	S	S	R
E2536	OSB9	2006	U	Diarrhea		2	S		16	S		R	R	R	S	S	S	S	S	S	S	S	S	S	R	R	R	R	R	R	R	R	S	S	R
E2537	OSB9	2006	U	Diarrhea		2	S		16	S		R	R	S	S	S	S	S	S	S	S	S	S	R	R	R	S	R	R	R	R	R	S	S	R
E2538	OSB9	2006	U	Diarrhea		4	S		16	S		R	R	R	S	S	S	S	S	S	S	S	R	S	R	R	S	R	R	R	S	R	S	S	R
E2539	OSB9	2006	U	Diarrhea		2	S		32	S		R	R	R	S	S	S	S	S	S	S	S	S	R	R	R	R	R	R	R	R	R	S	S	R
E2540	O51	2006	U	Diarrhea		8	S		32	S		R	R	S	S	S	S	S	S	S	S	S	S	S	R	R	S	S	S	S	S	R	S	S	S
E2541	OSB9	2006	U	Edema disease		2	S		32	S		R	R	S	S	S	S	S	S	S	S	S	S	R	S	R	S	R	R	R	R	R	S	S	R
E2542	OSB9	2006	U	Diarrhea		4	S		16	S		S	S	R	S	S	S	S	S	S	S	S	R	S	R	R	S	R	R	S	S	S	S	S	S
E2543	O139	2006	U	Edema disease		4	S		32	S		R	R	R	S	S	S	S	S	R	S	S	S	S	R	R	R	R	S	S	S	R	S	S	S
E2544	O142	2006	U	Others/unknown		8	S		16	S		R	R	S	S	S	S	S	S	S	S	S	S	R	R	R	R	R	S	S	S	R	S	S	S
E2545	O8	2006	U	Diarrhea		4	S		16	S		R	R	R	S	R	S	R	S	S	S	S	R	R	R	R	R	R	S	S	S	R	S	S	S
E2546	OSB9	2007	U	Diarrhea		2	S		32	S		R	R	S	S	S	S	S	S	S	S	S	S	S	S	R	S	R	R	R	R	R	S	S	R
E2547	OSB9	2007	U	Diarrhea		2	S		32	S		R	R	S	S	S	S	S	S	S	S	S	S	S	S	R	S	R	R	R	R	R	S	S	R
E2548	OSB9	2007	U	Diarrhea		2	S		32	S		R	R	S	S	S	S	S	S	S	S	S	S	S	S	R	S	R	R	R	R	R	S	S	R
E2551	O35	2007	U	Diarrhea		4	S		8	S		S	S	S	S	S	S	S	S	S	S	S	S	S	R	S	R	R	R	R	R	R	S	S	R
E2552	OSB9	2007	U	Diarrhea		2	S		512	R		S	S	S	S	S	S	S	S	S	S	S	S	S	S	S	S	R	R	R	R	R	S	S	R
E2553	OSB9	2007	U	Diarrhea		4	S		16	S		S	S	S	S	S	S	S	S	S	S	S	R	S	R	R	S	R	R	R	R	S	S	S	R
E2554	OSB9	2007	U	Diarrhea		2	S		16	S		R	R	S	S	S	S	S	S	S	S	S	R	S	R	R	S	R	S	S	S	S	S	S	S
E2555	OUT	2007	U	Diarrhea		8	S		32	S		R	R	R	S	S	S	S	S	S	S	S	S	S	R	R	S	S	S	S	S	S	S	S	S
E2556	O103	2007	U	Diarrhea		8	S		32	S		R	R	R	S	S	S	S	S	S	S	S	S	S	R	R	R	S	S	S	S	R	S	S	S
E2557	O16	2007	U	Diarrhea		8	S		32	S		R	R	R	S	S	S	S	S	S	S	S	S	S	R	R	R	S	S	S	S	R	S	S	S
E2558	O16	2007	U	Diarrhea		8	S		32	S		R	R	R	S	S	S	S	S	S	S	S	S	S	R	R	R	S	S	S	S	R	S	S	S
E2559	OSB9	2007	U	Diarrhea		4	S		16	S		R	S	R	S	S	S	R	S	S	S	S	R	S	R	R	S	R	S	S	S	S	S	S	R
E2560	OUT	2007	U	Diarrhea		4	S		16	S		R	R	S	S	S	S	S	S	S	S	S	S	S	R	R	S	S	S	S	S	R	S	S	R
E2561	O8	2007	U	Diarrhea		8	S		32	S		R	R	R	S	S	S	S	S	S	S	S	S	R	R	R	S	S	S	S	S	S	S	S	S
E2562	O180	2007	U	Edema disease		8	S		16	S		R	R	R	S	S	S	S	S	S	S	S	S	S	R	R	R	S	S	S	S	R	S	S	R
E2563	O180	2007	U	Edema disease		4	S		16	S		R	R	R	S	S	S	S	S	S	S	S	S	S	R	R	R	S	S	S	S	R	S	S	R
E2564	OUT	2007	U	Edema disease		4	S		16	S		R	R	S	S	S	S	S	S	S	S	S	S	S	R	R	R	S	S	S	S	R	S	S	R
E2567	OUT	2007	U	Diarrhea		8	S		32	S		S	S	S	S	S	S	S	S	S	S	S	S	S	S	R	S	S	S	S	S	S	S	S	S
E2568	O9	2007	U	Diarrhea		4	S		16	S		S	S	S	S	S	S	S	S	S	S	S	S	S	R	S	S	R	S	S	S	S	S	S	S
E2569	OSB9	2007	U	Diarrhea		4	S		16	S		R	R	S	S	S	S	S	S	S	S	S	S	R	R	R	S	R	R	R	R	R	S	S	R
E2570	O175	2007	U	Diarrhea		8	S		32	S		R	R	R	S	S	S	S	S	S	S	S	R	R	R	S	S	R	R	R	R	R	S	S	R
E2571	O175	2007	U	Diarrhea		4	S		16	S		R	R	R	S	S	S	S	S	S	S	S	R	R	R	S	S	R	R	R	R	R	S	S	R
E2574	O88	2008	U	Diarrhea		8	S		32	S		S	S	S	S	S	S	S	S	S	S	S	S	S	R	R	S	S	S	S	S	S	S	S	S
E2575	O35	2008	U	Diarrhea		4	S		16	S		R	S	S	S	S	S	S	S	S	S	S	R	S	S	R	S	R	R	R	R	R	S	S	R
E2576	O139	2008	U	Edema disease		8	S		32	S		R	R	R	S	S	S	S	S	S	S	S	S	S	S	S	S	R	S	S	S	S	R	S	R
E2582	O8	2008	U	Diarrhea		4	S		>2048	R		S	S	S	S	S	S	S	S	S	S	S	R	S	S	R	R	R	R	R	R	R	S	S	S
E2583	O149	2008	U	Diarrhea		4	S		16	S		S	S	S	S	S	S	S	S	S	S	S	S	S	S	R	S	S	S	S	S	S	S	S	R
E2584	OSB9	2008	U	Others/unknown		4	S		8	S		S	S	S	S	S	S	S	S	S	S	S	R	S	R	R	S	R	R	R	S	S	S	S	R
E2585	OSB9	2008	U	Others/unknown		4	S		8	S		S	S	S	S	S	S	S	S	S	S	S	R	S	R	R	S	R	R	S	S	S	S	S	R
E2586	OSB9	2008	U	Others/unknown		4	S		16	S		S	S	S	S	S	S	S	S	S	S	S	S	R	R	R	R	R	R	R	S	R	S	S	S
E2587	O116	2008	U	Diarrhea		4	S		32	S		S	S	S	S	S	S	S	S	S	S	S	R	R	S	R	R	R	R	R	R	R	S	S	S
E2588	O116	2008	U	Diarrhea		4	S		32	S		S	S	S	S	S	S	S	S	S	S	S	R	R	R	R	R	R	R	R	R	R	S	S	S
E2589	O139	2008	U	Edema disease		4	S		32	S		R	R	R	S	S	S	S	S	S	S	S	S	S	R	R	S	S	S	S	S	R	S	S	R
E2590	O149	2008	U	Diarrhea		4	S		16	S		S	S	S	S	S	S	S	S	S	S	S	S	S	S	S	S	R	R	R	R	S	S	S	S
E2591	OUT	2008	U	Others/unknown		8	S		16	S		S	S	S	S	S	S	S	S	S	S	S	S	S	S	R	S	S	S	S	S	S	S	S	R
E2592	OSB9	2009	U	Diarrhea		4	S		16	S		R	S	R	S	S	S	R	S	S	S	S	R	R	R	R	R	R	R	R	R	R	R	S	R
E2593	O139	2009	U	Edema disease		8	S		32	S		S	S	S	S	S	S	S	S	S	S	S	S	S	S	S	S	R	S	S	S	S	S	S	R
E2594	O139	2009	U	Edema disease		4	S		32	S		S	S	S	S	S	S	S	S	S	S	S	S	S	S	S	S	R	S	S	S	S	S	S	R
E2595	O20	2009	U	Others/unknown		4	S		32	S		R	R	R	S	S	S	S	S	S	S	S	S	R	R	S	S	S	S	S	S	R	S	S	S
E2596	OSB9	2009	U	Diarrhea		4	S		16	S		R	R	S	S	S	S	S	S	S	S	S	S	R	R	R	R	R	R	R	R	R	S	S	R
E2597	OUT	2009	U	Diarrhea		8	S		16	S		S	S	S	S	S	S	S	S	S	S	S	S	R	R	R	S	S	S	S	S	R	S	S	R
E2598	OSB9	2009	U	Diarrhea		4	S		16	S		R	R	S	S	S	S	S	S	S	S	S	S	R	R	R	R	R	R	R	R	R	S	S	R
E2599	O149	2009	U	Others/unknown		8	S		16	S		R	R	R	R	R	S	R	S	S	S	S	S	S	R	R	R	R	S	S	S	R	S	S	R
E2600	O149	2009	U	Others/unknown		8	S		16	S		R	S	R	S	R	S	R	S	S	S	S	S	S	R	R	R	R	S	S	S	R	S	S	R
E2601	O149	2009	U	Diarrhea		4	S		16	S		R	R	R	S	R	S	R	S	S	S	S	S	S	R	R	R	S	S	S	S	S	R	S	R
E2602	O149	2009	U	Diarrhea		4	S		16	S		R	R	R	S	S	S	R	S	S	S	S	S	S	R	R	R	S	S	S	S	S	R	S	R
E2603	O149	2009	U	Diarrhea		4	S		16	S		R	R	R	S	S	S	R	S	S	S	S	S	S	R	R	R	S	S	S	S	S	R	S	R
E2604	O149	2009	U	Diarrhea		4	S		16	S		R	R	R	S	S	S	R	S	S	S	S	S	S	R	R	R	S	S	S	S	S	R	S	R
E2605	O116	2009	U	Diarrhea		8	S		16	S		S	S	S	S	S	S	S	S	S	S	S	R	R	R	R	R	R	R	R	R	R	S	S	S
E2606	O149	2009	U	Diarrhea		8	S		128	S		R	R	S	S	S	S	S	S	S	S	S	S	S	R	S	S	R	S	S	S	R	S	S	S
E2608	OSB9	2009	U	Diarrhea		2	S		128	S		R	R	S	S	S	S	S	S	S	S	S	S	R	R	R	R	R	R	R	R	R	S	S	R
E2609	OSB9	2009	U	Diarrhea		2	S		128	S		R	R	S	S	S	S	S	S	S	S	S	S	R	R	R	R	R	R	R	R	R	S	S	R
E2610	OSB9	2009	U	Diarrhea		2	S		128	S		R	S	S	S	S	S	S	S	S	S	S	S	R	R	R	R	R	R	R	R	R	S	S	R
E2611	OSB9	2009	U	Diarrhea		4	S		16	S		R	S	R	S	S	S	S	S	S	S	S	S	R	R	R	R	R	S	S	S	R	S	S	R
E2612	OSB9	2009	U	Diarrhea		2	S		8	S		S	S	S	S	S	S	S	S	S	S	S	S	R	S	R	R	R	S	S	S	R	S	S	S
E2613	O149	2010	U	Diarrhea		4	S		32	S		S	S	S	S	S	S	S	S	S	S	S	S	R	R	R	R	R	S	S	S	R	S	S	S
E2614	O121	2010	U	Others/unknown		8	S		32	S		S	S	S	S	S	S	S	S	S	S	S	S	S	S	R	S	S	S	S	S	S	S	S	S
E2616	O116	2010	U	Diarrhea		4	S		16	S		R	S	S	S	S	S	S	S	S	S	S	R	R	R	R	R	R	R	R	R	R	S	S	S
E2617	O35	2010	U	Diarrhea		4	S		8	S		R	S	R	S	S	S	R	S	S	S	S	S	R	R	S	R	R	R	R	R	R	S	S	R
E2621	O116	2011	U	Diarrhea		4	S		16	S		S	S	S	S	S	S	S	S	S	S	S	S	R	S	R	R	R	R	R	R	S	S	S	R
E2624	O55	2012	U	Diarrhea		8	S		16	S		R	R	R	S	S	S	S	S	S	S	S	R	S	R	R	R	R	R	R	R	R	S	S	R
E2625	O86	2012	U	Diarrhea		8	S		16	S		R	R	R	S	S	S	S	S	S	S	S	S	S	R	R	R	R	R	R	R	R	S	S	R
E2626	O86	2012	U	Diarrhea		8	S		16	S		R	R	R	S	S	S	S	S	S	S	S	S	S	R	R	R	R	R	R	R	R	S	S	R
E2627	OUT	2012	U	Diarrhea		4	S		64	S		R	S	S	S	S	S	S	S	S	S	S	S	S	S	S	S	S	S	S	S	S	S	S	S
E2628	OUT	2012	U	Diarrhea		8	S		16	S		S	S	S	S	S	S	S	S	S	S	S	S	R	S	R	R	R	S	S	S	S	S	S	S
E2629	OSB9	2012	U	Diarrhea		4	S		8	S		R	S	S	S	S	S	S	S	S	S	S	S	R	S	R	R	R	R	R	S	R	S	S	R
E2631	O2	2012	U	Others/unknown		8	S		32	S		R	R	R	S	S	S	S	S	S	S	S	S	S	S	R	S	S	S	S	S	R	S	S	S
E2632	OUT	2012	U	Others/unknown		4	S		32	S		R	R	R	S	S	S	S	S	S	S	S	S	S	S	R	R	S	S	S	S	R	S	S	S
E2633	O91	2012	U	Others/unknown		4	S		16	S		R	R	R	S	S	S	S	S	S	S	S	S	S	R	R	R	R	R	R	R	R	S	S	R
E2634	O86	2013	U	Edema disease		8	S		16	S		R	R	R	S	S	S	S	S	S	S	S	S	R	R	R	R	R	R	R	R	R	S	S	R
E2635	O86	2013	U	Edema disease		8	S		16	S		R	R	R	S	S	S	S	S	S	S	S	S	S	R	R	R	R	R	R	R	R	S	S	R
E2636	O35	2013	U	Diarrhea		4	S		8	S		R	S	R	S	S	S	R	S	R	S	S	S	R	S	S	R	R	R	R	R	R	S	S	R
E2637	O35	2013	U	Diarrhea		4	S		8	S		R	S	R	S	S	S	R	S	R	S	S	S	R	S	S	R	R	R	R	R	R	S	S	R
E2638	O35	2013	U	Diarrhea		4	S		16	S		R	R	R	S	S	S	S	S	S	S	S	S	R	R	R	S	R	S	S	S	S	S	S	R
E2640	O139	2013	U	Edema disease		4	S		32	S		R	R	R	S	S	S	S	S	S	S	S	S	S	S	R	R	S	S	S	S	S	S	S	S
E2641	O139	2013	U	Edema disease		4	S		32	S		R	R	R	S	S	S	S	S	S	S	S	S	S	S	R	R	S	S	S	S	S	S	S	S
E2642	O23	2013	U	Diarrhea		8	S		32	S		R	R	R	S	R	S	S	S	R	S	S	S	S	R	R	S	S	S	S	S	S	S	S	S
E2644	O149	2013	U	Diarrhea		4	S		16	S		R	R	S	S	S	S	S	S	S	S	S	S	S	R	R	S	R	S	S	S	S	S	S	R
E2645	O9	2013	U	Diarrhea		4	S		16	S		R	R	S	S	S	S	S	S	S	S	S	S	S	R	S	S	R	S	S	S	R	S	S	R
E2646	O8	2013	U	Diarrhea		4	S		16	S		R	R	R	R	R	S	S	S	S	S	S	S	S	S	S	R	S	S	S	S	R	S	S	R
E2648	O78	2013	U	Diarrhea		4	S		32	S		S	S	S	S	S	S	S	S	S	S	S	R	S	R	R	R	R	R	R	R	S	S	S	S
E2649	O7	2013	U	Diarrhea		8	S		32	S		R	R	S	S	S	S	S	S	S	S	S	S	R	R	R	S	R	R	R	R	S	S	S	S
E2650	O8	2013	U	Diarrhea		8	S		16	S		R	R	R	S	S	S	S	S	S	S	S	S	S	R	R	S	S	S	S	S	S	S	S	S
E2651	O8	2013	U	Diarrhea		8	S		16	S		S	S	S	S	S	S	S	S	S	S	S	S	R	R	R	S	S	S	S	S	S	S	S	S
E2652	OUT	2013	U	Diarrhea		4	S		16	S		R	R	R	S	S	S	S	S	S	S	S	S	S	R	R	S	S	S	S	S	R	S	S	R
E2653	OUT	2013	U	Diarrhea		8	S		16	S		R	R	S	S	S	S	S	S	R	S	S	S	S	R	R	S	R	S	S	S	R	S	S	R
E2654	O98	2013	U	Diarrhea		4	S		32	S		R	R	R	S	S	S	S	S	S	S	S	S	S	S	R	R	S	S	S	S	S	S	S	R
E2655	O45	2013	U	Others/unknown		4	S		16	S		S	S	S	S	S	S	S	S	R	S	S	S	R	R	S	R	R	S	S	S	R	S	S	R
E2657	OUT	2013	U	Diarrhea		4	S		8	S		R	R	S	S	S	S	S	S	S	S	S	S	S	R	R	S	S	S	S	S	R	S	S	S
E2658	O116	2013	U	Diarrhea		4	S		16	S		S	S	S	S	S	S	S	S	R	S	S	R	R	S	R	R	R	R	R	R	R	S	S	R
E2659	O116	2013	U	Diarrhea		4	S		8	S		S	S	S	S	S	S	S	S	R	S	S	R	R	S	R	R	R	R	R	R	R	S	S	R
E2660	O20	2014	U	Diarrhea		8	S		>2048	R		R	R	R	S	S	S	S	S	S	S	S	S	R	R	R	R	S	S	S	S	R	S	S	S
E2661	OUT	2014	U	Diarrhea		8	S		32	S		S	S	S	S	S	S	S	S	S	S	S	S	S	S	S	S	S	S	S	S	S	S	S	S
E2662	OUT	2014	U	Diarrhea		4	S		32	S		R	R	R	S	S	S	S	S	S	S	S	S	S	R	R	S	S	S	S	S	S	S	S	S
E2664	OUT	2014	U	Diarrhea		8	S		32	S		S	S	S	S	S	S	S	S	S	S	S	S	S	R	R	S	R	R	R	R	S	S	S	R
E2665	OUT	2014	U	Diarrhea		4	S		32	S		R	S	S	S	S	S	S	S	S	S	S	S	R	R	R	R	R	R	R	R	R	S	S	S
E2666	OUT	2014	U	Diarrhea		4	S		32	S		R	S	S	S	S	S	S	S	S	S	S	S	R	R	R	R	R	R	R	R	R	S	S	S
E2667	O76	2014	U	Diarrhea		4	S		16	S		R	R	R	S	S	S	S	S	S	S	S	S	R	S	R	R	S	S	S	S	R	S	S	S
E2668	OUT	2014	U	Others/unknown		8	S		32	S		R	R	R	S	S	S	S	S	S	S	S	S	S	S	R	S	S	S	S	S	S	S	S	S
E2669	O116	2014	U	Diarrhea		4	S		8	S		R	S	R	S	S	S	R	S	S	S	S	R	S	R	R	R	R	R	R	R	R	S	S	R
E2670	O8	2014	U	Diarrhea		4	S		32	S		S	S	S	S	S	S	S	S	S	S	S	S	S	S	S	S	S	S	S	S	S	S	S	S
E2671	O142	2014	U	Others/unknown		4	S		32	S		R	R	R	S	S	S	S	S	S	S	S	S	S	S	R	S	S	S	S	S	S	S	S	R
E2672	O139	2014	U	Edema disease		4	S		16	S		R	R	R	S	S	S	S	S	S	S	S	S	S	S	R	S	S	S	S	S	R	S	S	R
E2673	O35	2014	U	Edema disease		4	S		16	S		R	S	R	S	S	S	R	S	S	S	S	S	R	S	S	R	R	R	R	R	R	S	S	R
E2675	O10	2014	U	Diarrhea		8	S		32	S		R	R	S	S	S	S	S	S	S	S	S	R	R	R	R	R	R	R	R	R	R	S	S	S
E2676	O116	2014	U	Diarrhea		8	S		16	S		R	S	R	S	S	S	R	S	S	S	S	R	S	R	R	R	R	R	R	R	R	S	S	S
E2680	O51	2014	U	Others/unknown		4	S		16	S		R	S	R	S	R	S	S	S	S	S	S	S	S	R	R	R	S	S	S	S	S	S	S	S
E2681	O139	2014	U	Edema disease		4	S		32	S		R	R	R	S	S	S	S	S	S	S	S	S	S	S	R	R	S	S	S	S	R	S	S	S
E2682	O149	2014	U	Diarrhea		4	S		32	S		R	R	R	S	S	S	S	S	S	S	S	S	R	R	R	R	R	S	S	S	R	S	S	S
E2683	O66	2014	U	Others/unknown		8	S		32	S		R	R	R	S	S	S	S	S	S	S	S	S	S	R	R	S	S	S	S	S	R	S	S	S
E2684	O128	2014	U	Diarrhea		8	S		32	S		R	R	S	S	S	S	S	S	S	S	S	S	R	R	R	R	R	R	S	R	S	S	S	S
E2685	O116	2015	U	Diarrhea		4	S		16	S		R	R	R	S	S	S	R	S	S	S	S	R	R	R	R	R	R	R	R	R	R	S	S	R
E2686	O8	2015	U	Diarrhea		4	S		32	S		R	R	R	S	S	S	S	S	S	S	S	R	S	R	R	S	R	S	S	S	R	S	S	S
E2687	O23	2015	U	Diarrhea		4	S		16	S		R	R	R	S	S	S	S	S	S	S	S	S	S	R	R	S	S	S	S	S	R	S	S	S
E2691	O139	2015	U	Edema disease		4	S		32	S		R	R	R	S	S	S	S	S	S	S	S	S	S	R	R	R	S	S	S	S	S	S	S	S
E2692	O51	2015	U	Edema disease		2	S		32	S		S	S	S	S	S	S	S	S	S	S	S	S	S	S	S	R	S	S	S	S	S	S	S	S
E2693	O157	2015	U	Diarrhea		2	S		16	S		R	S	S	S	S	S	S	S	S	S	S	S	S	R	S	S	S	S	S	S	R	S	S	R
E2694	O8	2015	U	Diarrhea		4	S		32	S		R	S	S	S	S	S	S	S	S	S	S	S	S	R	R	S	S	S	S	S	S	S	S	S
E2696	O139	2015	U	Edema disease		4	S		32	S		R	R	R	S	S	S	S	S	S	S	S	S	R	R	R	R	S	S	S	S	S	S	S	R
E2697	O64	2015	U	Diarrhea		8	S		32	S		S	S	S	S	S	S	S	S	S	S	S	S	S	R	R	S	S	S	S	S	S	S	S	S
E2698	O64	2015	U	Diarrhea		8	S		32	S		S	S	S	S	S	S	S	S	S	S	S	S	S	R	R	S	S	S	S	S	S	S	S	S
E2700	O139	2015	U	Edema disease		4	S		32	S		R	R	R	S	S	S	S	S	S	S	S	R	R	S	R	R	R	S	S	S	S	S	S	R
E2701	O77	2015	U	Edema disease		4	S		32	S		R	S	S	S	S	S	S	S	S	S	S	S	R	R	S	R	S	S	S	S	R	S	S	R
E2704	O9	2015	U	Diarrhea		8	S		32	S		S	S	S	S	S	S	S	S	S	S	S	S	S	S	R	S	S	S	S	S	S	S	S	S
E2705	O116	2015	U	Diarrhea		4	S		8	S		R	S	R	S	S	S	R	S	S	S	S	R	R	R	R	R	R	R	R	R	R	S	S	S
E2706	O9	2015	U	Diarrhea		4	S		16	S		R	R	S	S	S	S	S	S	S	S	S	S	R	R	R	R	S	S	S	S	R	S	S	R
E2707	O157	2015	U	Edema disease		2	S		8	S		R	R	S	S	S	S	S	S	S	S	S	S	R	R	R	R	S	S	S	S	R	S	S	R
E2708	O9	2015	U	Diarrhea		2	S		16	S		R	R	S	S	S	S	S	S	S	S	S	S	R	S	R	R	S	S	S	S	R	S	S	R
E2709	O132	2015	U	Diarrhea		4	S		32	S		R	R	S	S	S	S	S	S	S	S	S	R	S	R	R	S	S	S	S	S	R	S	S	R
E2710	OUT	2015	U	Diarrhea		512	R		16	S		R	R	S	S	S	S	S	S	S	S	S	S	R	R	R	R	S	S	S	S	R	S	S	R
E2711	OUT	2016	U	Diarrhea		4	S		16	S		R	R	S	S	S	S	S	S	S	S	S	S	S	R	R	S	S	S	S	S	S	S	S	S
E2712	O149	2016	U	Diarrhea		8	S		32	S		R	R	S	S	S	S	S	S	S	S	S	S	R	R	R	R	R	S	S	S	R	S	S	S
E2713	O115	2016	U	Diarrhea		4	S		16	S		R	R	S	S	S	S	S	S	S	S	S	S	S	S	S	R	S	S	S	S	R	S	S	R
E2714	O108	2016	U	Diarrhea		4	S		32	S		S	S	S	S	S	S	S	S	S	S	S	S	S	S	S	S	S	S	S	S	S	S	S	R
E2715	O116	2016	U	Diarrhea		8	S		8	S		S	S	S	S	S	S	S	S	S	S	S	R	S	R	R	R	R	R	R	R	R	S	S	S
E2716	O108	2016	U	Diarrhea		4	S		16	S		S	S	S	S	S	S	S	S	S	S	S	S	S	S	S	S	S	S	S	S	S	S	S	R
E2758	O180	2016	Q	Diarrhea		2	S		1024	R		R	S	S	S	S	S	S	S	S	S	S	S	R	S	R	R	R	R	R	R	R	S	S	R
E2759	O180	2016	Q	Diarrhea		2	S		32	S		R	R	S	S	S	S	S	S	S	S	S	S	R	S	R	S	R	R	R	R	R	S	S	R
E2760	O180	2016	Q	Diarrhea		2	S		32	S		R	R	S	S	S	S	S	S	S	S	S	S	R	S	R	S	R	R	R	R	R	S	S	R
E2771	O139	2017	H	Edema disease		4	S		32	S		S	S	S	S	S	S	S	S	S	S	S	S	S	S	R	S	S	S	S	S	S	S	S	S
E2772	O139	2017	H	Edema disease		4	S		32	S		S	S	S	S	S	S	S	S	S	S	S	S	S	S	R	S	S	S	S	S	S	S	S	R
E2773	O139	2017	H	Edema disease		2	S		16	S		S	S	S	S	S	S	S	S	S	S	S	S	S	S	R	S	S	S	S	S	S	S	S	R
E2781	O149	2013	R	Diarrhea		4	S		32	S		R	R	R	S	S	S	S	S	S	S	S	S	R	R	R	R	R	S	S	S	R	R	S	S
E2782	O149	2017	R	Diarrhea		4	S		32	S		S	S	S	S	S	S	S	S	S	S	S	S	S	S	S	S	R	S	S	S	S	S	S	R
E2783	O149	2017	R	Diarrhea		>512	R		16	S		R	R	R	S	S	S	S	S	S	S	S	S	S	R	R	R	R	R	R	R	S	S	S	R
E2816	O116	2013	P	Diarrhea		4	S		16	S		R	S	R	R	S	S	R	S	S	S	S	R	S	R	R	S	R	R	R	R	S	S	S	R
E2817	O116	2013	P	Diarrhea		4	S		16	S		R	S	R	S	S	S	R	S	S	S	S	R	S	R	R	S	R	R	R	R	S	S	S	R
E2818	O116	2014	P	Diarrhea		4	S		16	S		R	S	R	S	S	S	R	S	S	S	S	R	S	R	R	S	R	R	S	S	S	R	S	R
E2819	O116	2014	P	Diarrhea		4	S		16	S		R	S	R	S	S	S	R	S	S	S	S	R	S	R	R	S	R	R	R	R	S	S	S	R
E2820	O116	2014	P	Diarrhea		16	S		8	S		R	R	R	R	S	S	R	S	S	S	S	R	R	R	R	R	R	R	R	R	R	R	S	S
E2821	O116	2014	P	Diarrhea		8	S		1024	R		R	R	R	R	S	S	R	S	S	S	S	R	S	R	R	R	R	R	R	R	R	R	S	R
E2822	O116	2014	P	Diarrhea		32	S		8	S		R	R	R	S	S	S	R	S	S	S	S	R	R	R	R	R	R	R	R	R	R	R	S	S
E2823	O116	2015	P	Diarrhea		4	S		16	S		R	R	R	S	S	S	R	S	S	S	S	R	S	R	R	R	R	R	S	R	R	R	S	S
E2824	O116	2015	P	Diarrhea		4	S		16	S		R	R	R	R	S	S	R	S	S	S	S	R	S	R	R	R	R	R	R	R	R	R	S	S
E2825	O116	2016	P	Diarrhea		4	S		8	S		R	S	R	S	S	S	R	S	S	S	S	R	S	R	R	S	R	R	S	S	S	S	S	R
E2826	O116	2016	P	Diarrhea		4	S		16	S		R	S	R	R	S	S	R	S	S	S	S	R	S	R	R	S	R	R	R	S	S	S	S	R
E2827	O116	2016	P	Diarrhea		4	S		16	S		R	S	R	S	S	S	R	S	S	S	S	R	S	R	R	S	R	R	R	R	S	R	S	R
E2828	O116	2016	P	Diarrhea		4	S		16	S		R	S	R	S	S	S	R	S	S	S	S	R	S	R	R	S	R	R	R	S	S	S	S	R
E2829	O116	2016	P	Diarrhea		4	S		16	S		R	S	R	S	S	S	R	S	S	S	S	R	S	R	R	S	R	R	R	R	S	S	S	R
E2853	OSB9	2017	D	Diarrhea		4	S		16	S		R	S	R	R	S	S	R	S	S	S	S	S	R	S	S	R	R	R	R	S	R	R	S	S
E2870	O2	2001	U	Diarrhea		4	S		16	S		R	R	S	S	S	S	S	S	S	S	S	R	R	R	R	R	S	S	S	S	R	S	S	R
E2871	O2	2018	AC	Edema disease		8	S		32	S		R	R	S	S	S	S	S	S	S	S	S	S	S	S	R	R	S	S	S	S	R	S	S	R
E2872	O2	2018	AC	Edema disease		8	S		64	S		R	S	S	S	S	S	S	S	S	S	S	S	S	S	R	S	S	S	S	S	R	S	S	R
E2873	O2	2018	AC	Edema disease		4	S		64	S		R	R	S	S	S	S	S	S	S	S	S	S	S	S	R	R	S	S	S	S	R	S	S	R
E2874	O2	2018	AC	Edema disease		4	S		64	S		R	R	S	S	S	S	S	S	S	S	S	S	S	S	R	R	S	S	S	S	R	S	S	R
E2875	O2	2018	AC	Edema disease		8	S		16	S		R	S	S	S	S	S	S	S	S	S	S	S	S	S	R	R	S	S	S	S	R	S	S	R
E2876	O2	2018	AC	Edema disease		4	S		32	S		S	S	S	S	S	S	S	S	S	S	S	S	S	S	S	R	S	S	S	S	S	S	S	R
E2877	O98	2018	AC	Edema disease		4	S		32	S		S	S	S	S	S	S	S	S	S	S	S	S	S	S	S	S	S	S	S	S	S	S	S	R
E2878	O2	2018	AC	Edema disease		8	S		64	S		R	R	S	S	S	S	S	S	S	S	S	S	S	S	R	R	S	S	S	S	R	S	S	R
E2879	O2	2018	AC	Edema disease		8	S		64	S		R	S	S	S	S	S	S	S	S	S	S	S	S	S	R	R	S	S	S	S	S	S	S	R
E2880	O2	2018	AC	Edema disease		8	S		64	S		R	S	S	S	S	S	S	S	S	S	S	S	S	S	R	R	S	S	S	S	R	S	S	R
E2881	O9	2018	AC	Edema disease		4	S		16	S		R	R	S	S	S	S	S	S	S	S	S	S	R	R	R	S	S	S	S	S	S	S	S	R
E2882	O2	2018	AC	Edema disease		8	S		16	S		R	S	S	S	S	S	S	S	S	S	S	S	S	S	R	R	S	S	S	S	R	S	S	R
E2883	O2	2018	AC	Edema disease		8	S		16	S		R	R	S	S	S	S	S	S	S	S	S	S	S	S	R	S	S	S	S	S	R	S	S	R
E2884	O2	2018	AC	Edema disease		8	S		64	S		R	R	S	S	S	S	S	S	S	S	S	S	S	S	R	R	S	S	S	S	R	S	S	R
E2885	O2	2018	AC	Edema disease		4	S		64	S		S	S	S	S	S	S	S	S	S	S	S	S	S	S	R	R	S	S	S	S	S	S	S	R
E2886	O139	2018	AC	Edema disease		4	S		32	S		R	R	R	S	S	S	S	S	S	S	S	S	S	S	R	R	S	S	S	S	R	R	S	S
E2887	O139	2018	AC	Edema disease		4	S		16	S		R	R	R	S	S	S	S	S	S	S	S	S	S	S	R	R	S	S	S	S	R	R	S	R
E2888	O139	2017	AC	Edema disease		4	S		32	S		R	R	R	S	S	S	S	S	S	S	S	S	S	S	R	R	S	S	S	S	R	R	S	S
E3446	OUT	2014	A	Diarrhea		8	S		16	S		S	S	S	S	S	S	S	S	S	S	S	S	R	R	R	S	S	S	S	S	S	S	S	R
E3447	OUT	2014	A	Diarrhea		4	S		16	S		R	S	S	S	S	S	S	S	S	S	S	S	S	S	R	R	R	S	S	S	R	R	S	R
E3448	OUT	2014	A	Diarrhea		4	S		16	S		R	S	S	S	S	S	S	S	S	S	S	S	S	S	R	R	R	S	S	S	R	R	S	R
E3449	O149	2014	A	Diarrhea		4	S		16	S		S	S	S	S	S	S	S	S	S	S	S	S	R	S	R	R	R	S	S	S	R	S	S	R
E3450	O149	2014	A	Diarrhea		4	S		16	S		S	S	S	S	S	S	S	S	S	S	S	S	R	S	R	R	R	S	S	S	R	S	S	R
E3451	O149	2014	A	Diarrhea		8	S		>2048	R		S	S	S	S	S	S	S	S	S	S	S	S	S	R	S	S	S	S	S	S	R	S	S	R
E3453	O139	2014	A	Edema disease		4	S		32	S		S	S	S	S	S	S	S	S	S	S	S	S	S	R	R	S	R	S	S	S	R	S	S	S
E3454	O142	2014	A	Edema disease		8	S		16	S		R	R	S	S	S	S	S	S	S	S	S	S	R	R	R	R	S	S	S	S	R	R	S	S
E3455	OUT	2014	A	Edema disease		4	S		16	S		R	R	S	S	S	S	S	S	S	S	S	R	S	R	R	R	R	S	S	S	R	S	S	R
E3456	O149	2015	A	Diarrhea		8	S		16	S		R	R	S	S	S	S	S	S	S	S	S	S	R	R	R	R	R	S	S	S	R	S	S	R
E3457	O149	2015	A	Diarrhea		8	S		16	S		R	S	S	S	S	S	S	S	S	S	S	S	R	R	R	R	R	S	S	S	S	S	S	R
E3458	O161	2015	A	Diarrhea		4	S		16	S		S	S	S	S	S	S	S	S	S	S	S	S	S	R	R	S	S	S	S	S	R	S	S	R
E3459	O139	2015	A	Diarrhea		512	R		16	S		R	R	S	S	S	S	S	S	S	S	S	R	R	S	R	R	R	S	S	S	R	R	S	R
E3460	O15	2015	A	Diarrhea		4	S		16	S		R	R	S	S	S	S	S	S	S	S	S	S	S	R	R	R	S	S	S	S	R	S	S	R
E3461	O86	2015	A	Diarrhea		4	S		32	S		R	R	R	S	S	S	R	S	S	S	S	S	S	R	R	R	R	R	R	R	R	R	S	R
E3463	O121	2015	A	Others/unknown		4	S		32	S		R	S	S	S	S	S	S	S	S	S	S	S	R	S	R	R	S	S	S	S	S	R	S	S
E3464	O121	2015	A	Others/unknown		4	S		16	S		R	S	S	S	S	S	S	S	S	S	S	S	R	S	R	R	S	S	S	S	S	R	S	S
E3465	O86	2015	A	Diarrhea		4	S		16	S		R	R	R	S	S	S	S	S	S	S	S	S	S	R	R	R	R	R	R	R	R	R	S	R
E3466	O86	2015	A	Diarrhea		4	S		16	S		R	R	R	S	S	S	R	S	S	S	S	S	S	R	R	R	R	R	R	R	R	R	S	R
E3488	O149	2016	A	Diarrhea		4	S		16	S		R	S	R	S	S	S	S	S	S	S	S	S	R	S	R	R	R	S	S	S	R	S	S	S
E3489	O149	2016	A	Diarrhea		2	S		32	S		R	S	R	S	S	S	S	S	S	S	S	S	R	S	R	R	R	S	S	S	R	R	S	S
E3490	O149	2016	A	Edema disease		4	S		16	S		R	S	S	S	S	S	S	S	S	S	S	S	S	S	R	R	R	R	R	R	R	S	S	R
E3491	OUT	2016	A	Edema disease		512	R		16	S		S	S	S	S	S	S	S	S	S	S	S	S	R	R	R	R	S	S	S	S	S	S	S	R
E3492	OUT	2016	A	Edema disease		512	R		16	S		S	S	S	S	S	S	S	S	S	S	S	R	R	R	R	R	R	S	S	S	S	S	S	R
E3493	O149	2016	A	Edema disease		4	S		16	S		S	S	S	S	S	S	S	S	S	S	S	S	S	S	R	R	R	R	R	R	R	S	S	R
E3494	O141	2016	A	Edema disease		8	S		16	S		R	R	S	S	S	S	S	S	S	S	S	S	S	R	R	S	S	S	S	S	R	S	S	R
E3495	O141	2016	A	Edema disease		8	S		16	S		R	R	S	S	S	S	S	S	S	S	S	S	S	R	R	S	S	S	S	S	R	S	S	R
E3500	O139	2017	A	Edema disease		4	S		32	S		R	S	S	S	S	S	S	S	S	S	S	S	R	R	R	S	R	R	S	S	S	R	S	R
E3501	O8	2017	A	Edema disease		4	S		32	S		S	S	S	S	S	S	S	S	S	S	S	S	S	S	R	R	S	S	S	S	R	S	S	R
E3502	O139	2017	A	Edema disease		4	S		32	S		R	S	S	S	S	S	S	S	S	S	S	S	R	R	R	S	R	S	S	S	S	R	S	R
E3506	OUT	2018	A	Edema disease		4	S		>2048	R		R	R	R	S	S	S	S	S	S	S	S	S	S	R	R	S	R	S	S	S	S	R	S	R
E3510	O147	2018	P	Diarrhea		2	S		16	S		R	R	S	S	S	S	S	S	S	S	S	R	R	R	R	R	R	S	S	S	R	S	S	R
E3511	O147	2018	P	Diarrhea		2	S		16	S		R	R	S	S	S	S	S	S	S	S	S	R	R	R	R	R	R	S	S	S	R	S	S	R
E3604	O9	2016	AD	Diarrhea		4	S		16	S		S	S	S	S	S	S	S	S	S	S	S	S	R	S	R	R	S	S	S	S	R	S	S	R
E3605	O149	2016	AD	Diarrhea		4	S		32	S		S	S	S	S	S	S	S	S	S	S	S	S	S	S	S	R	S	S	S	S	S	S	S	S
E3606	O1	2016	AD	Edema disease		4	S		32	S		R	R	S	S	S	S	S	S	S	S	S	S	S	S	R	R	S	S	S	S	R	S	S	S
E3607	O149	2016	AD	Diarrhea		4	S		16	S		R	R	S	S	S	S	S	S	S	S	S	S	S	R	R	R	S	S	S	S	R	S	S	S
E3609	O149	2016	AD	Diarrhea		4	S		16	S		R	S	S	S	S	S	S	S	S	S	S	S	S	R	R	R	S	S	S	S	R	S	S	S
E3610	O86	2016	AD	Diarrhea		8	S		8	S		R	S	S	S	S	S	S	S	S	S	S	R	R	R	R	R	R	R	R	R	S	S	S	R
E3611	O149	2016	AD	Diarrhea		4	S		32	S		S	S	S	S	S	S	S	S	S	S	S	R	S	S	R	S	R	S	S	S	R	S	S	S
E3612	O2	2016	AD	Diarrhea		4	S		32	S		R	S	S	S	S	S	S	S	S	S	S	S	S	S	R	S	S	S	S	S	R	S	S	S
E3613	O1	2016	AD	Edema disease		4	S		16	S		R	S	S	S	S	S	S	S	S	S	S	S	S	S	R	R	R	S	S	S	R	S	S	S
E3614	O1	2016	AD	Edema disease		8	S		16	S		R	R	S	S	S	S	S	S	S	S	S	S	S	S	R	R	R	S	S	S	R	S	S	R
E3615	O142	2016	AD	Others/unknown		8	S		32	S		S	S	S	S	S	S	S	S	S	S	S	S	S	R	R	R	S	S	S	S	R	S	S	R
E3616	O139	2016	AD	Edema disease		4	S		32	S		R	R	R	S	S	S	S	S	S	S	S	S	S	R	R	S	S	S	S	S	R	S	S	S
E3617	O1	2017	AD	Edema disease		4	S		32	S		R	S	S	S	S	S	S	S	S	S	S	S	S	S	R	R	R	S	S	S	R	S	S	S
E3620	O142	2017	AD	Others/unknown		4	S		32	S		S	S	S	S	S	S	S	S	S	S	S	S	R	S	R	R	S	S	S	S	R	S	S	R
E3623	O149	2017	AD	Diarrhea		4	S		16	S		S	S	S	S	S	S	S	S	S	S	S	S	S	S	S	R	R	S	S	S	R	S	S	S
E3624	O149	2017	AD	Diarrhea		4	S		16	S		R	R	R	S	S	S	S	S	S	S	S	S	R	R	R	R	S	S	S	S	R	S	S	R
E3625	O142	2017	AD	Others/unknown		4	S		16	S		S	S	S	S	S	S	S	S	S	S	S	S	R	S	R	R	S	S	S	S	R	S	S	R
E3626	O149	2017	AD	Diarrhea		4	S		16	S		S	S	S	S	S	S	S	S	S	S	S	S	S	S	S	S	R	S	S	S	S	S	S	R
E3630	OUT	2017	AD	Diarrhea		4	S		32	S		R	R	S	S	S	S	S	S	S	S	S	S	S	R	R	R	S	S	S	S	R	S	S	R
E3631	O2	2017	AD	Diarrhea		4	S		16	S		R	R	S	S	S	S	S	S	S	S	S	S	S	R	R	R	S	S	S	S	R	S	S	R
E3632	O8	2017	AD	Diarrhea		8	S		32	S		S	S	S	S	S	S	S	S	S	S	S	S	S	S	R	R	R	R	R	R	R	S	S	S
E3635	OUT	2018	AD	Diarrhea		>512	R		32	S		R	R	R	S	S	S	S	S	S	S	S	R	S	S	R	R	S	S	S	S	R	S	S	R
E3636	O8	2018	AD	Diarrhea		4	S		32	S		S	S	S	S	S	S	S	S	S	S	S	S	S	S	R	R	R	R	R	R	R	S	S	S
E3637	O149	2018	AD	Diarrhea		8	S		16	S		R	R	R	S	S	S	S	S	S	S	S	S	S	R	R	R	R	S	S	S	R	S	S	S
E3638	O149	2018	AD	Diarrhea		4	S		32	S		R	R	S	S	S	S	S	S	S	S	S	S	S	S	R	R	R	R	R	R	R	S	S	S
E3639	OUT	2018	AD	Diarrhea		4	S		32	S		R	R	S	S	S	S	S	S	S	S	S	S	R	R	R	R	S	S	S	S	R	S	S	R
E3640	O139	2018	AD	Edema disease		16	S		32	S		S	S	S	S	S	S	S	S	S	S	S	S	S	S	S	R	R	S	S	S	S	S	S	S
E3641	O149	2018	AD	Diarrhea		512	R		16	S		R	R	S	S	S	S	S	S	S	S	S	S	S	R	R	R	R	S	S	S	R	S	S	S
E3642	O149	2018	AD	Diarrhea		>512	R		16	S		R	R	S	S	S	S	S	S	S	S	S	S	S	S	R	R	R	S	S	S	R	S	S	S
E3643	O149	2018	AD	Diarrhea		4	S		16	S		R	R	R	S	S	S	S	S	S	S	S	S	S	S	R	R	R	R	R	R	R	S	S	S
E3644	O84	2018	AD	Diarrhea		4	S		32	S		S	S	S	S	S	S	S	S	S	S	S	S	S	S	S	S	R	R	R	R	S	S	S	S
E3649	O149	2018	AD	Diarrhea		4	S		32	S		R	R	R	S	S	S	S	S	S	S	S	S	S	R	R	R	R	S	S	S	R	S	S	S
E3666	O116	2019	U	Edema disease		16	S		16	S		S	S	S	S	S	S	S	S	S	S	S	R	S	R	R	R	R	R	R	R	S	S	S	R
E3667	O116	2019	U	Edema disease		16	S		16	S		S	S	S	S	S	S	S	S	S	S	S	R	S	R	R	R	R	R	R	R	S	S	S	R
E3668	OUT	2019	U	Edema disease		8	S		16	S		R	R	S	S	S	S	S	S	S	S	S	R	S	R	R	R	R	S	S	S	S	S	S	R
E3669	OUT	2019	U	Edema disease		8	S		16	S		R	R	S	S	S	S	S	S	S	S	S	R	S	R	R	R	R	S	S	S	S	S	S	R
E3687	O149	2014	C	Diarrhea		4	S		>2048	R		S	S	S	S	S	S	S	S	R	S	S	S	S	S	S	S	R	S	S	S	S	S	S	R
E3688	O149	2014	C	Diarrhea		4	S		>2048	R		S	S	S	S	S	S	S	S	R	S	S	S	S	S	S	S	R	S	S	S	S	S	S	R
E3689	OSB9	2014	C	Others/unknown		4	S		16	S		R	S	R	R	S	S	R	S	S	S	S	S	R	R	R	R	R	R	R	S	S	R	S	S
E3690	OUT	2014	C	Edema disease		2	S		>2048	R		R	R	R	S	S	S	S	S	S	S	S	S	S	S	R	R	S	S	S	S	R	R	S	R
E3691	O149	2014	C	Others/unknown		4	S		16	S		S	S	S	S	S	S	S	S	S	S	S	S	S	S	S	S	S	S	S	S	R	S	S	R
E3692	O147	2014	C	Others/unknown		4	S		16	S		R	S	S	S	S	S	S	S	S	S	S	S	R	S	R	R	S	S	S	S	R	S	S	S
E3693	O149	2014	C	Diarrhea		4	S		16	S		R	S	S	S	S	S	S	S	S	S	S	S	R	R	R	S	S	S	S	S	S	S	S	R
E3694	O149	2014	C	Diarrhea		4	S		16	S		S	S	S	S	S	S	S	S	S	S	S	S	S	R	R	R	R	S	S	S	R	S	S	R
E3695	O149	2014	C	Diarrhea		4	S		1024	R		S	S	S	S	S	S	S	S	R	S	S	S	S	S	S	S	R	S	S	S	S	S	S	R
E3696	O149	2015	C	Diarrhea		4	S		16	S		S	S	S	S	S	S	S	S	S	S	S	S	S	S	R	R	R	S	S	S	R	S	S	S
E3697	O139	2015	C	Edema disease		4	S		16	S		S	S	S	S	S	S	S	S	S	S	S	S	S	S	S	S	S	S	S	S	S	S	S	R
E3698	O149	2015	C	Diarrhea		2	S		16	S		S	S	S	S	S	S	S	S	S	S	S	S	R	S	R	R	R	S	S	S	R	S	S	S
E3699	O139	2015	C	Edema disease		4	S		16	S		S	S	S	S	S	S	S	S	S	S	S	S	S	S	S	S	S	S	S	S	S	S	S	R
E3700	O141	2015	C	Edema disease		4	S		16	S		R	S	S	S	S	S	S	S	S	S	S	S	S	R	R	R	S	S	S	S	S	S	S	R
E3701	O141	2015	C	Edema disease		4	S		16	S		R	S	S	S	S	S	S	S	S	S	S	S	S	R	R	R	S	S	S	S	S	S	S	R
E3702	O142	2015	C	Others/unknown		4	S		32	S		S	S	S	S	S	S	S	S	S	S	S	S	S	R	R	S	S	S	S	S	S	S	S	R
E3703	O139	2015	C	Edema disease		4	S		32	S		S	S	S	S	S	S	S	S	S	S	S	S	S	S	S	S	S	S	S	S	S	S	S	R
E3704	OUT	2015	C	Edema disease		2	S		32	S		S	S	S	S	S	S	S	S	S	S	S	S	S	S	R	R	R	S	S	S	R	S	S	R
E3705	O141	2015	C	Edema disease		4	S		32	S		R	R	S	S	S	S	S	S	S	S	S	S	S	S	R	S	S	S	S	S	S	S	S	S
E3706	O149	2016	C	Diarrhea		512	R		16	S		R	R	R	S	S	S	S	S	S	S	S	S	S	R	R	S	R	S	S	S	R	S	S	R
E3707	O141	2016	C	Edema disease		4	S		32	S		R	R	S	S	S	S	S	S	S	S	S	S	S	R	R	R	S	S	S	S	S	S	S	R
E3708	O149	2016	C	Diarrhea		4	S		32	S		S	S	S	S	S	S	S	S	S	S	S	S	S	S	S	S	R	S	S	S	S	S	S	S
E3709	O149	2016	C	Diarrhea		4	S		64	S		S	S	S	S	S	S	S	S	S	S	S	S	S	S	R	S	S	S	S	S	R	S	S	S
E3710	O139	2017	C	Edema disease		8	S		32	S		S	S	S	S	S	S	S	S	S	S	S	S	S	S	S	S	S	S	S	S	S	S	S	S
E3711	O149	2017	C	Diarrhea		2	S		16	S		S	S	S	S	S	S	S	S	S	S	S	S	R	S	R	R	R	S	S	S	R	S	S	S
E3712	O149	2017	C	Diarrhea		4	S		32	S		R	R	R	S	S	S	S	S	S	S	S	S	S	S	R	S	R	S	S	S	S	S	S	S
E3713	O8	2017	C	Edema disease		4	S		32	S		R	R	R	S	S	S	S	S	S	S	S	S	R	R	R	S	S	S	S	S	R	R	S	R
E3714	O149	2017	C	Diarrhea		4	S		32	S		R	R	R	S	S	S	S	S	S	S	S	S	S	S	R	S	R	S	S	S	S	S	S	S
E3715	O149	2017	C	Diarrhea		4	S		128	S		S	S	S	S	S	S	S	S	S	S	S	S	S	S	S	S	S	S	S	S	R	S	S	S
E3716	O141	2017	C	Diarrhea		512	R		16	S		S	S	S	S	S	S	S	S	S	S	S	S	R	S	R	R	S	S	S	S	S	S	S	R
E3717	O141	2017	C	Diarrhea		512	R		16	S		R	R	S	S	S	S	S	S	S	S	S	R	R	S	R	S	R	S	S	S	R	S	S	R
E3718	O139	2018	C	Edema disease		4	S		32	S		R	R	S	S	S	S	S	S	S	S	S	S	R	R	R	R	S	S	S	S	R	S	S	R
E3719	O86	2018	C	Others/unknown		4	S		16	S		R	R	R	S	S	S	S	S	S	S	S	R	S	R	R	R	R	R	R	R	R	S	S	R
E3720	O103	2018	C	Others/unknown		2	S		16	S		R	R	S	S	S	S	S	S	S	S	S	S	S	R	R	S	S	S	S	S	S	S	S	S
E3721	OUT	2018	C	Others/unknown		4	S		16	S		S	S	S	S	S	S	S	S	S	S	S	S	S	R	S	S	S	S	S	S	S	S	S	R
E3722	O139	2018	C	Edema disease		4	S		32	S		R	R	S	S	S	S	S	S	S	S	S	S	R	R	R	R	S	S	S	S	R	S	S	S
E3723	O139	2018	C	Edema disease		4	S		32	S		R	R	S	S	S	S	S	S	S	S	S	S	R	R	R	R	S	S	S	S	R	S	S	S
E3724	O141	2018	C	Edema disease		512	R		16	S		R	R	S	S	S	S	S	S	S	S	S	R	R	R	R	R	S	S	S	S	R	S	S	R
E3725	O139	2018	C	Edema disease		8	S		16	S		R	R	R	S	S	S	S	S	S	S	S	S	R	R	R	R	S	S	S	S	R	S	S	S
E3726	O115	2018	C	Diarrhea		2	S		16	S		S	S	S	S	S	S	S	S	S	S	S	R	S	S	R	S	S	S	S	S	S	S	S	R
E3727	O86	2018	C	Diarrhea		8	S		16	S		R	R	S	S	S	S	S	S	S	S	S	S	S	R	R	R	R	R	R	R	R	S	S	R
E3728	O139	2018	C	Edema disease		4	S		32	S		S	S	S	S	S	S	S	S	S	S	S	S	S	S	S	R	S	S	S	S	S	S	S	S
E3729	O149	2018	C	Diarrhea		4	S		16	S		S	S	S	S	S	S	S	S	S	S	S	S	S	S	S	S	R	S	S	S	S	S	S	R
E3730	O149	2018	C	Diarrhea		512	R		16	S		R	R	R	S	S	S	S	S	S	S	S	S	S	R	R	R	R	S	S	S	S	R	S	R
E3731	O139	2018	C	Edema disease		4	S		16	S		S	S	S	S	S	S	S	S	S	S	S	S	S	S	S	R	S	S	S	S	S	S	S	S
E3732	O84	2018	C	Edema disease		8	S		16	S		S	S	S	S	S	S	S	S	S	S	S	S	S	S	S	S	S	S	S	S	S	S	S	R
E3733	O141	2018	C	Edema disease		4	S		16	S		S	S	S	S	S	S	S	S	S	S	S	S	S	S	R	R	S	S	S	S	S	S	S	S
E3734	O139	2018	C	Edema disease		4	S		32	S		R	R	S	S	S	S	S	S	S	S	S	S	R	R	R	R	S	S	S	S	R	S	S	R
E3735	O139	2018	C	Diarrhea		4	S		16	S		R	S	R	S	S	S	S	S	S	S	S	S	S	S	R	S	S	S	S	S	S	S	S	R
E3736	O8	2018	C	Edema disease		4	S		16	S		R	R	S	S	S	S	S	S	S	S	S	S	S	R	S	R	S	S	S	S	R	S	S	S
E3737	O149	2018	C	Diarrhea		512	R		16	S		S	S	S	S	S	S	S	S	S	S	S	S	S	R	R	S	R	S	S	S	S	S	S	S
E3738	O9	2018	C	Diarrhea		4	S		16	S		S	S	S	S	S	S	S	S	S	S	S	S	R	S	R	R	S	S	S	S	R	S	S	R
E3739	O139	2018	C	Edema disease		4	S		32	S		S	S	S	S	S	S	S	S	S	S	S	S	S	S	S	S	S	S	S	S	S	S	S	S
E3740	O139	2019	C	Edema disease		16	S		16	S		R	S	S	S	S	S	S	S	S	S	S	S	S	R	R	R	S	S	S	S	R	S	S	S
E3741	O149	2019	C	Diarrhea		512	R		16	S		R	R	S	S	S	S	S	S	S	S	S	S	S	R	R	R	R	S	S	S	R	S	S	S
E3742	O139	2019	C	Edema disease		4	S		32	S		R	R	S	S	S	S	S	S	S	S	S	S	R	R	R	R	S	S	S	S	R	S	S	S
E3743	O45	2019	C	Diarrhea		2	S		16	S		S	S	S	S	S	S	S	S	S	S	S	S	S	S	S	R	S	S	S	S	S	S	S	R
E3744	O186	2019	C	Diarrhea		4	S		16	S		S	S	S	S	S	S	S	S	S	S	S	S	S	S	R	R	S	S	S	S	S	S	S	R
E3745	O45	2019	C	Diarrhea		2	S		16	S		S	S	S	S	S	S	S	S	S	S	S	S	S	S	S	R	S	S	S	S	S	S	S	R
E3746	O45	2019	C	Diarrhea		2	S		16	S		S	S	S	S	S	S	S	S	S	S	S	S	S	S	S	R	S	S	S	S	S	S	S	R
E3764	O139	2019	C	Edema disease		4	S		32	S		R	S	S	S	S	S	S	S	S	S	S	S	S	R	R	R	S	S	S	S	R	S	S	S
E3765	O139	2019	C	Edema disease		4	S		32	S		S	S	S	S	S	S	S	S	S	S	S	S	S	S	S	S	S	S	S	S	S	S	S	S
E3766	O139	2019	C	Edema disease		4	S		32	S		S	S	S	S	S	S	S	S	S	S	S	S	S	S	S	S	S	S	S	S	S	S	S	S
E3767	O141	2019	C	Edema disease		4	S		32	S		R	R	S	S	S	S	S	S	S	S	S	S	S	R	R	R	S	S	S	S	R	S	S	S
E3768	O139	2019	C	Edema disease		4	S		32	S		S	S	S	S	S	S	S	S	S	S	S	S	S	S	S	S	S	S	S	S	S	S	S	S
E3769	O139	2019	C	Edema disease		>512	R		16	S		R	S	R	S	S	S	S	S	S	S	S	R	S	R	R	R	S	S	S	S	R	S	S	R
E3770	O139	2019	C	Edema disease		4	S		32	S		S	S	S	S	S	S	S	S	S	S	S	S	S	S	R	S	S	S	S	S	R	S	S	R
E3771	O139	2019	C	Edema disease		4	S		16	S		R	S	S	S	S	S	S	S	S	S	S	S	S	R	R	R	S	S	S	S	R	S	S	R
E3960	O149	2015	AE	Diarrhea		4	S		32	S		S	S	S	S	S	S	S	S	S	S	S	S	S	S	S	S	R	S	S	S	S	S	S	S
E3961	O139	2015	AE	Edema disease		8	S		32	S		S	S	S	S	S	S	S	S	S	S	S	S	S	S	R	R	S	S	S	S	S	S	S	S
E3962	O45	2015	AE	Others/unknown		8	S		32	S		S	S	S	S	S	S	S	S	S	S	S	S	S	S	R	R	S	S	S	S	S	S	S	S
E3963	O115	2015	AE	Others/unknown		8	S		32	S		R	R	R	S	S	S	S	S	S	S	S	S	S	R	R	S	S	S	S	S	R	S	S	S
E3964	O115	2015	AE	Others/unknown		4	S		32	S		R	S	S	S	S	S	S	S	S	S	S	S	S	R	R	S	S	S	S	S	R	S	S	S
E3965	O115	2015	AE	Others/unknown		4	S		32	S		R	R	S	S	S	S	S	S	S	S	S	S	S	R	R	S	S	S	S	S	R	S	S	S
E3970	OUT	2014	AE	Diarrhea		4	S		32	S		S	S	S	S	S	S	S	S	S	S	S	S	S	S	R	S	S	S	S	S	S	S	S	S
E3971	O142	2014	AE	Diarrhea		4	S		32	S		S	S	S	S	S	S	S	S	S	S	S	S	S	R	R	S	S	S	S	S	S	S	S	R
E3972	O86	2014	AE	Edema disease		8	S		32	S		R	S	S	S	S	S	S	S	S	S	S	S	S	R	R	R	R	R	R	S	R	S	S	S
E3973	O86	2014	AE	Edema disease		8	S		32	S		R	R	R	S	S	S	S	S	S	S	S	S	R	R	R	R	R	R	R	R	R	S	S	R
E3974	O147	2013	AE	Others/unknown		4	S		32	S		S	S	S	S	S	S	S	S	S	S	S	S	S	R	R	S	S	S	S	S	S	S	S	S
E3975	O45	2013	AE	Others/unknown		2	S		32	S		R	R	R	S	S	S	S	S	S	S	S	S	S	R	S	S	S	S	S	S	R	R	S	R
E3976	O149	2012	AE	Diarrhea		4	S		32	S		S	S	S	S	S	S	S	S	S	S	S	S	S	S	R	R	R	R	R	S	S	S	S	R
E3977	O108	2012	AE	Others/unknown		4	S		32	S		S	S	S	S	S	S	S	S	S	S	S	S	S	S	R	S	R	S	S	S	S	S	S	S
E3978	O8	2010	AE	Diarrhea		4	S		32	S		R	R	S	S	S	S	S	S	S	S	S	R	S	R	R	R	R	S	S	S	R	S	S	S
E3979	O26	2009	AE	Diarrhea		8	S		32	S		S	S	S	S	S	S	S	S	S	S	S	S	S	R	R	R	S	S	S	S	R	S	S	S
E3980	O139	2009	AE	Edema disease		4	S		32	S		S	S	S	S	S	S	S	S	S	S	S	S	S	S	R	R	S	S	S	S	R	S	S	R
E3981	O116	2009	AE	Diarrhea		8	S		32	S		R	R	R	S	S	S	S	S	S	S	S	S	R	R	R	R	R	S	S	S	R	S	S	S
E3982	O139	2009	AE	Edema disease		4	S		32	S		S	S	S	S	S	S	S	S	S	S	S	S	S	R	R	R	S	S	S	S	S	S	S	S
E3983	O180	2008	AE	Diarrhea		2	S		32	S		S	S	S	S	S	S	S	S	S	S	S	R	S	R	S	R	R	S	S	S	R	S	S	R
E3984	O149	2008	AE	Diarrhea		8	S		32	S		R	R	R	S	S	S	S	S	S	S	S	S	R	R	R	S	R	S	S	S	R	R	S	S
E3985	O139	2008	AE	Edema disease		4	S		32	S		S	S	S	S	S	S	S	S	S	S	S	S	S	S	R	R	S	S	S	S	S	S	S	R
E3986	O139	2008	AE	Edema disease		4	S		32	S		S	S	S	S	S	S	S	S	S	S	S	S	R	S	R	S	S	S	S	S	S	S	S	R
E3987	O139	2008	AE	Edema disease		4	S		32	S		R	R	S	S	S	S	S	S	S	S	S	S	R	R	R	R	S	S	S	S	S	S	S	R
E3988	OUT	2008	AE	Diarrhea		4	S		32	S		R	R	R	S	S	S	S	S	S	S	S	S	S	S	R	R	S	S	S	S	R	S	S	R
E3989	O139	2009	AE	Edema disease		4	S		32	S		R	R	R	S	S	S	S	S	S	S	S	S	S	S	R	S	S	S	S	S	R	S	S	R
E3990	O149	2009	AE	Diarrhea		4	S		32	S		S	S	S	S	S	S	S	S	S	S	S	S	R	S	R	R	R	S	S	S	S	S	S	R
E3991	O139	2007	AE	Edema disease		4	S		32	S		S	S	S	S	S	S	S	S	S	S	S	S	R	S	R	S	S	S	S	S	S	S	S	R
E3992	O2	2007	AE	Others/unknown		4	S		32	S		S	S	S	S	S	S	S	S	S	S	S	S	S	S	S	S	S	S	S	S	R	S	S	R
E3993	O139	2007	AE	Others/unknown		4	S		32	S		S	S	S	S	S	S	S	S	S	S	S	S	S	R	R	R	S	S	S	S	R	S	S	S
E3994	O139	2007	AE	Edema disease		8	S		32	S		S	S	S	S	S	S	S	S	S	S	S	S	S	S	R	S	S	S	S	S	S	S	S	R
E3995	O51	2007	AE	Others/unknown		8	S		32	S		S	S	S	S	S	S	S	S	S	S	S	S	S	S	R	S	S	S	S	S	S	S	S	S
E3996	O149	2007	AE	Diarrhea		8	S		32	S		R	R	R	S	S	S	S	S	S	S	S	S	R	R	R	S	R	S	S	S	S	S	S	S
E3997	O180	2007	AE	Diarrhea		2	S		32	S		S	S	S	S	S	S	S	S	S	S	S	R	S	R	R	R	S	S	S	S	S	S	S	R
E3998	O149	2007	AE	Diarrhea		8	S		32	S		R	R	R	S	S	S	S	S	S	S	S	S	R	R	R	S	R	S	S	S	S	S	S	S
E3999	O180	2007	AE	Diarrhea		1	S		32	S		S	S	S	S	S	S	S	S	S	S	S	R	S	R	R	R	R	R	S	S	S	S	S	R
E4000	OUT	2006	AE	Others/unknown		8	S		32	S		S	S	S	S	S	S	S	S	S	S	S	S	S	S	R	S	S	S	S	S	S	S	S	S
E4001	OUT	2005	AE	Edema disease		8	S		16	S		R	R	R	S	S	S	S	S	S	S	S	S	S	R	R	S	R	S	S	S	R	S	S	S
E4002	O26	2005	AE	Others/unknown		4	S		32	S		S	S	S	S	S	S	S	S	S	S	S	S	S	R	R	S	S	S	S	S	S	S	S	S
E4003	O139	2004	AE	Edema disease		4	S		32	S		R	R	R	S	S	S	S	S	S	S	S	S	S	R	R	S	S	S	S	S	R	S	S	R
E4004	O139	2003	AE	Edema disease		4	S		32	S		S	S	S	S	S	S	S	S	S	S	S	S	S	S	R	S	S	S	S	S	R	S	S	R
E4005	O139	2003	AE	Others/unknown		4	S		32	S		S	S	S	S	S	S	S	S	S	S	S	S	S	S	R	S	S	S	S	S	R	S	S	R
E4006	O139	2003	AE	Edema disease		4	S		32	S		S	S	S	S	S	S	S	S	S	S	S	S	S	S	R	S	S	S	S	S	R	S	S	R
E4007	O162	2003	AE	Others/unknown		8	S		32	S		S	S	S	S	S	S	S	S	S	S	S	S	R	R	R	S	S	S	S	S	S	S	S	S
E4008	O139	2002	AE	Edema disease		4	S		32	S		S	S	S	S	S	S	S	S	S	S	S	S	S	S	R	S	S	S	S	S	R	S	S	R
a SB9, Shigella boydii type 9; UT, untypable.
b R, resistant; S, susceptible.
c AMP, ampicillin; PIP, piperacillin; CFZ, cefazolin; CXM, cefuroxime; CTX, cefotaxime; FEP, cefepime; FOX, cefoxitin; MOX, moxalactam; ATM, aztreonam; IPM, imipenem; MEM, meropenem; GEN, gentamicin; KAN, kanamycin; STR, streptomycin;
TET, tetracycline; CHL, chloramphenicol; NAL, nalidixic acid; CIP, ciprofloxacin; LVX, levofloxacin; GAT, gatifloxacin; SXT, trimethoprim-sulfamethoxazole; SAM, ampicillin-sulbactam; TZP, piperacillin-tazobactam; COL, colistine.

## Sheet: Table S2
Table S2. Drug classes and antimicrobial agents used to define multidrug resistance.
Drug class	Antimicrobial agent
Penicillins	Ampicillin
Non-extended spectrum cephalosporins; first- and second-generation cephalosporins	Cefazolin
	Cefuroxime
Extended spectrum cephalosporins; third- and fourth-generation cephalosporins	Cefotaxime
	Cefepime
Cephamycins	Cefoxitin
Monobactams	Aztreonam
Carbapenems	Imipenem
	Meropenem
Aminoglycosides	Gentamicin
Tetracyclines	Tetracycline
Phenicols	Chloramphenicol
Fluoroquinolones	Ciprofloxacin
Folate pathway inhibitors	Trimethoprim-sulfamethoxazole
Polymyxins	Colistine
Penicillins and β-lactamase inhibitors	Ampicillin-sulbactam
Antipseudomonas penicillins and β-lactamase inhibitors	Piperacillin-tazobactam

## Sheet: Table S3
Table S3. Antimicrobial resistance profile of E. coli isolates that showed resistance to more than nine of the 14 drug classes.
Strain name	O serogroupa	No. of antimicrobial resistance	Resistant (R) or susceptible (S) to the 14 drug classes used to define multidrug resistance															Resistant (R) or susceptible (S) to apramycin and bicozamycinb
			Penicillins	Non-extended spectrum cephalosporins	Extended spectrum cephalosporins	Cephamycins	Monobactams	Carbapenems	Aminoglycosides	Tetracyclines	Phenicols	Fluoroquinolones	Folate pathway inhibitors	Polymyxins	Penicillins and β-lactamase inhibitors	Antipseudomonal penicillins and β-lactamase inhibitors		APM	BCM
E1222	OSB9	11	R	R	R	R	S	S	R	R	R	R	R	R	R	S		S	S
E1129	O116	10	R	R	S	R	S	S	R	R	R	R	R	R	R	S		R	S
E2821	O116	10	R	R	S	R	S	S	R	R	R	R	R	R	R	S		S	R
E1210	OSB9	10	R	R	R	R	S	S	S	R	R	R	R	R	R	S		S	R
E1221	OSB9	10	R	R	S	R	S	S	R	R	R	R	R	R	R	S		S	S
E2429	OSB9	10	R	R	R	R	R	S	R	R	S	R	S	R	R	S		S	S
E2592	OSB9	10	R	R	S	R	S	S	R	R	R	R	R	R	R	S		S	S
E2458	OUT	10	R	R	R	R	S	S	R	R	R	S	R	R	R	S		S	S
E2499	OUT	10	R	R	R	S	R	S	R	R	R	R	R	R	S	S		S	S
E3461	O86	9	R	R	S	R	S	S	S	R	R	R	R	R	R	S		S	S
E3466	O86	9	R	R	S	R	S	S	S	R	R	R	R	R	R	S		S	S
E0400	O116	9	R	R	S	R	S	S	R	R	R	R	S	R	R	S		S	S
E1037	O116	9	R	R	S	R	S	S	R	R	R	R	R	R	S	S		S	S
E1052	O116	9	R	R	S	R	S	S	R	R	R	R	R	R	S	S		S	S
E1053	O116	9	R	R	S	R	S	S	R	R	R	R	R	R	S	S		S	S
E1232	O116	9	R	R	S	R	S	S	S	R	R	R	R	R	R	S		S	S
E1233	O116	9	R	R	S	R	S	S	S	R	R	R	R	R	R	S		S	S
E1271	O116	9	R	R	S	R	S	S	S	R	R	R	R	R	R	S		S	S
E1272	O116	9	R	R	S	R	S	S	S	R	R	R	R	R	R	S		S	S
E1274	O116	9	R	R	S	R	S	S	S	R	R	R	R	R	R	S		S	S
E1275	O116	9	R	R	S	R	S	S	S	R	R	R	R	R	R	S		S	S
E1277	O116	9	R	R	S	R	S	S	S	R	R	R	R	R	R	S		S	S
E1278	O116	9	R	R	S	R	S	S	S	R	R	R	R	R	R	S		S	S
E1279	O116	9	R	R	S	R	S	S	S	R	R	R	R	R	R	S		S	S
E1280	O116	9	R	R	S	R	S	S	S	R	R	R	R	R	R	S		S	S
E1282	O116	9	R	R	S	R	S	S	S	R	R	R	R	R	R	S		S	S
E1854	O116	9	R	R	S	R	S	S	S	R	R	R	R	R	R	S		S	S
E2669	O116	9	R	R	S	R	S	S	R	R	R	R	R	R	S	S		S	S
E2685	O116	9	R	R	S	R	S	S	R	R	R	R	R	R	S	S		S	S
E2820	O116	9	R	R	S	R	S	S	R	R	R	R	R	S	R	S		S	S
E2822	O116	9	R	R	S	R	S	S	R	R	R	R	R	S	R	S		S	S
E2823	O116	9	R	R	S	R	S	S	R	R	R	R	R	S	R	S		S	S
E2824	O116	9	R	R	S	R	S	S	R	R	R	R	R	S	R	S		S	S
E1002	O159	9	R	R	S	R	S	S	R	R	R	R	R	S	R	S		S	S
E1017	O159	9	R	R	S	R	S	S	R	R	R	R	R	S	R	S		S	S
E1012	OSB9	9	R	R	S	R	S	S	S	R	R	R	R	R	R	S		S	S
E2519	OSB9	9	R	R	R	R	R	S	S	R	R	R	R	S	S	S		S	S
Resistance rate (%)			100	100	16.2	97.3	8.1	0	54.1	100	97.3	97.3	94.6	81.1	81.1	0		2.7	5.4
a SB9, Shigella boydii type 9; UT, untypable.
b APM, apramycin; BCM, bicozamycin.
